# Supplementary material for: A novel role for the peptidyl-prolyl cis-trans isomerase Cyclophilin A in DNA-repair following replication fork stalling via the MRE11-RAD50-NBS1 complex
Source: EMBO Rep. 2024 Jun 28;25(8):3432–55. doi: 10.1038/s44319-024-00184-9 (PMC11315929; doi:10.1038/s44319-024-00184-9)
Supplement: Supplementary file 4 — Dataset EV2 [file 44319_2024_184_MOESM4_ESM.xlsx]

## Sheet: Dataset EV2
	Dataset EV2.
	CYPA-BioID Gene List. The corresponding genes of the proteins identified by
	mass spectroscopy as detailed in Dataset EV1.

## Sheet: CYPA-BioID. Gene List
Ensemble gene	Entrez gene	Name	Gene Symbol	Alias	taxid	HGNC
ENSG00000117528	5825	ATP binding cassette subfamily D member 3	ABCD3	ABC43, CBAS5, PMP70, PXMP1, ZWS2	9606	HGNC:67
ENSG00000099204	3983	actin binding LIM protein 1	ABLIM1	ABLIM, LIMAB1, LIMATIN, abLIM-1	9606	HGNC:78
ENSG00000182827	64746	acyl-CoA binding domain containing 3	ACBD3	GCP60, GOCAP1, GOLPH1, PAP7	9606	HGNC:15453
ENSG00000184227	641371	acyl-CoA thioesterase 1	ACOT1	ACH2, CTE-1, LACH2	9606	HGNC:33128
ENSG00000115091	10096	actin related protein 3	ACTR3	ARP3	9606	HGNC:170
ENSG00000160710	103	adenosine deaminase RNA specific	ADAR	ADAR1, AGS6, DRADA, DSH, DSRAD	9606	HGNC:225
ENSG00000196526	60312	actin filament associated protein 1	AFAP1	AFAP, AFAP-110, AFAP110	9606	HGNC:24017
ENSG00000119844	54812	aftiphilin	AFTPH	Nbla10388	9606	HGNC:25951
ENSG00000164022	9255	aminoacyl tRNA synthetase complex interacting multifunctional protein 1	AIMP1	EMAP2, EMAPII, HLD3, SCYE1, p43	9606	HGNC:10648
ENSG00000059573	5832	aldehyde dehydrogenase 18 family member A1	ALDH18A1	ADCL3, ARCL3A, GSAS, P5CS, PYCS	9606	HGNC:9722
ENSG00000183684	10189	Aly/REF export factor	ALYREF	ALY, ALY/REF, BEF, REF, THOC4	9606	HGNC:19071
ENSG00000053900	29945	anaphase promoting complex subunit 4	ANAPC4	APC4	9606	HGNC:19990
ENSG00000151458	57182	ankyrin repeat domain containing 50	ANKRD50		9606	HGNC:29223
ENSG00000011426	54443	anillin, actin binding protein	ANLN	FSGS8, Scraps, scra	9606	HGNC:14082
ENSG00000143401	81611	acidic nuclear phosphoprotein 32 family member E	ANP32E	LANP-L, LANPL	9606	HGNC:16673
ENSG00000166747	164	adaptor related protein complex 1 subunit gamma 1	AP1G1	ADTG, CLAPG1, USRISD	9606	HGNC:555
ENSG00000006125	163	adaptor related protein complex 2 subunit beta 1	AP2B1	ADTB2, AP105B, AP2-BETA, CLAPB1	9606	HGNC:563
ENSG00000166313	322	amyloid beta precursor protein binding family B member 1	APBB1	FE65, MGC:9072, RIR	9606	HGNC:581
ENSG00000179750	9582	apolipoprotein B mRNA editing enzyme catalytic subunit 3B	APOBEC3B	A3B, APOBEC1L, ARCD3, ARP4, DJ742C19.2	9606	HGNC:17352
ENSG00000164144	27236	ADP ribosylation factor interacting protein 1	ARFIP1	HSU52521	9606	HGNC:21496
ENSG00000175220	392	Rho GTPase activating protein 1	ARHGAP1	CDC42GAP, RHOGAP, RHOGAP1, p50rhoGAP	9606	HGNC:673
ENSG00000107863	57584	Rho GTPase activating protein 21	ARHGAP21	ARHGAP10	9606	HGNC:23725
ENSG00000160007	2909	Rho GTPase activating protein 35	ARHGAP35	GRF-1, GRLF1, P190-A, P190A, p190ARhoGAP	9606	HGNC:4591
ENSG00000141522	396	Rho GDP dissociation inhibitor alpha	ARHGDIA	GDIA1, HEL-S-47e, NPHS8, RHOGDI, RHOGDI-1	9606	HGNC:678
ENSG00000117713	8289	AT-rich interaction domain 1A	ARID1A	B120, BAF250, BAF250a, BM029, C1orf4	9606	HGNC:11110
ENSG00000049618	57492	AT-rich interaction domain 1B	ARID1B	6A3-5, BAF250B, BRIGHT, CSS1, DAN15	9606	HGNC:18040
ENSG00000189079	196528	AT-rich interaction domain 2	ARID2	BAF200, CSS6, SMARCF3, p200	9606	HGNC:18037
ENSG00000153317	50807	ArfGAP with SH3 domain, ankyrin repeat and PH domain 1	ASAP1	AMAP1, CENTB4, DDEF1, PAG2, PAP	9606	HGNC:2720
ENSG00000066279	259266	assembly factor for spindle microtubules	ASPM	ASP, Calmbp1, MCPH5	9606	HGNC:19048
ENSG00000169696	79058	ASPSCR1 tether for SLC2A4, UBX domain containing	ASPSCR1	ASPCR1, ASPL, ASPS, RCC17, TUG	9606	HGNC:13825
ENSG00000144848	64422	autophagy related 3	ATG3	APG3, APG3-LIKE, APG3L, PC3-96, hApg3	9606	HGNC:20962
ENSG00000087586	6790	aurora kinase A	AURKA	AIK, ARK1, AURA, BTAK, PPP1R47	9606	HGNC:11393
ENSG00000160862	563	alpha-2-glycoprotein 1, zinc-binding	AZGP1	ZA2G, ZAG	9606	HGNC:910
ENSG00000006453	55971	BAR/IMD domain containing adaptor protein 2 like 1	BAIAP2L1	IRTKS	9606	HGNC:21649
ENSG00000198604	11177	bromodomain adjacent to zinc finger domain 1A	BAZ1A	ACF1, WALp1, WCRF180, hACF1	9606	HGNC:960
ENSG00000197299	641	BLM RecQ like helicase	BLM	BS, MGRISCE1, RECQ2, RECQL2, RECQL3	9606	HGNC:1058
ENSG00000165733	9790	BMS1 ribosome biogenesis factor	BMS1	ACC, BMS1L	9606	HGNC:23505
ENSG00000171634	2186	bromodomain PHD finger transcription factor	BPTF	FAC1, FALZ, NEDDFL, NURF301	9606	HGNC:3581
ENSG00000166164	29117	bromodomain containing 7	BRD7	BP75, CELTIX1, NAG4, SMARCI1	9606	HGNC:14310
ENSG00000136492	83990	BRCA1 interacting helicase 1	BRIP1	BACH1, FANCJ, OF	9606	HGNC:20473
ENSG00000113460	55299	biogenesis of ribosomes BRX1	BRIX1	BRIX, BXDC2	9606	HGNC:24170
ENSG00000156970	701	BUB1 mitotic checkpoint serine/threonine kinase B	BUB1B	BUB1beta, BUBR1, Bub1A, MAD3L, MVA1	9606	HGNC:1149
ENSG00000082153	9689	basic leucine zipper and W2 domains 1	BZW1	5MP2, BZAP45, Nbla10236	9606	HGNC:18380
ENSG00000119280	84886	chromosome 1 open reading frame 198	C1orf198		9606	HGNC:25900
ENSG00000162642	148423	chromosome 1 open reading frame 52	C1orf52	gm117	9606	HGNC:24871
ENSG00000178372	51806	calmodulin like 5	CALML5	CLSP	9606	HGNC:18180
ENSG00000130559	157922	calmodulin regulated spectrin associated protein 1	CAMSAP1	CDCBM12	9606	HGNC:19946
ENSG00000135387	4076	cell cycle associated protein 1	CAPRIN1	GPIAP1, GPIP137, GRIP137, M11S1, RNG105	9606	HGNC:6743
ENSG00000110619	833	cysteinyl-tRNA synthetase 1	CARS1	CARS, CYSRS, MCDDBH, MDBH, MGC:11246	9606	HGNC:1493
ENSG00000105141	23581	caspase 14	CASP14	ARCI12	9606	HGNC:1502
ENSG00000164305	836	caspase 3	CASP3	CPP32, CPP32B, SCA-1	9606	HGNC:1504
ENSG00000153113	831	calpastatin	CAST	BS-17, PLACK	9606	HGNC:1515
ENSG00000154781	51244	coiled-coil domain containing 174	CCDC174	C3orf19, HSPC212, IHPM, IHPMR, ctr1	9606	HGNC:28033
ENSG00000101997	28952	coiled-coil domain containing 22	CCDC22	CXorf37, JM1, RTSC2	9606	HGNC:28909
ENSG00000108091	8030	coiled-coil domain containing 6	CCDC6	D10S170, H4, PTC, PTC1, TPC	9606	HGNC:18782
ENSG00000145386	890	cyclin A2	CCNA2	CCN1, CCNA	9606	HGNC:1578
ENSG00000090061	8812	cyclin K	CCNK	CPR4, IDDHDF	9606	HGNC:1596
ENSG00000163660	57018	cyclin L1	CCNL1	ANIA6A, BM-001, PRO1073, ania-6a	9606	HGNC:20569
ENSG00000026508	960	CD44 molecule (Indian blood group)	CD44	CDW44, CSPG8, ECM-III, ECMR-III, H-CAM	9606	HGNC:1681
ENSG00000105401	11140	cell division cycle 37, HSP90 cochaperone	CDC37	P50CDC37	9606	HGNC:1735
ENSG00000111665	83461	cell division cycle associated 3	CDCA3	GRCC8, TOME-1, TOME1	9606	HGNC:14624
ENSG00000134690	55143	cell division cycle associated 8	CDCA8	BOR, BOREALIN, DasraB, MESRGP	9606	HGNC:14629
ENSG00000167258	51755	cyclin dependent kinase 12	CDK12	CRK7, CRKR, CRKRS	9606	HGNC:24224
ENSG00000123374	1017	cyclin dependent kinase 2	CDK2	CDKN2, p33(CDK2)	9606	HGNC:1771
ENSG00000134058	1022	cyclin dependent kinase 7	CDK7	CAK, CAK1, CDKN7, HCAK, MO15	9606	HGNC:1778
ENSG00000145996	54901	CDK5 regulatory subunit associated protein 1 like 1	CDKAL1		9606	HGNC:21050
ENSG00000149187	10658	CUGBP Elav-like family member 1	CELF1	BRUNOL2, CUG-BP, CUGBP, CUGBP1, EDEN-BP	9606	HGNC:2549
ENSG00000117724	1063	centromere protein F	CENPF	CENF, CILD31, PRO1779, STROMS, hcp-1	9606	HGNC:1857
ENSG00000141577	22994	centrosomal protein 131	CEP131	AZ1, AZI1, ZA1	9606	HGNC:29511
ENSG00000143702	9859	centrosomal protein 170	CEP170	FAM68A, KAB, KIAA0470	9606	HGNC:28920
ENSG00000213066	11116	centrosomal protein 43	CEP43	FGFR1OP, FOP	9606	HGNC:17012
ENSG00000130695	64793	centrosomal protein 85	CEP85	CCDC21	9606	HGNC:25309
ENSG00000182504	79598	centrosomal protein 97	CEP97	2810403B08Rik, LRRIQ2	9606	HGNC:26244
ENSG00000198824	283489	chromosome alignment maintaining phosphoprotein 1	CHAMP1	C13orf8, CAMP, CHAMP, MRD40, NEDHILD	9606	HGNC:20311
ENSG00000153922	1105	chromodomain helicase DNA binding protein 1	CHD1	CHD-1, PILBOS	9606	HGNC:1915
ENSG00000100888	57680	chromodomain helicase DNA binding protein 8	CHD8	AUTS18, HELSNF1, IDDAM	9606	HGNC:20153
ENSG00000086065	51510	charged multivesicular body protein 5	CHMP5	C9orf83, CGI-34, HSPC177, PNAS-2, SNF7DC2	9606	HGNC:26942
ENSG00000005194	57019	cytokine induced apoptosis inhibitor 1	CIAPIN1	Anamorsin, CIAE2, DRE2, PRO0915	9606	HGNC:28050
ENSG00000079432	23152	capicua transcriptional repressor	CIC	MRD45	9606	HGNC:14214
ENSG00000169607	150468	cytoskeleton associated protein 2 like	CKAP2L		9606	HGNC:26877
ENSG00000074054	23332	cytoplasmic linker associated protein 1	CLASP1	MAST1	9606	HGNC:17088
ENSG00000169504	25932	chloride intracellular channel 4	CLIC4	CLIC4L, H1, MTCLIC, huH1, p64H1	9606	HGNC:13518
ENSG00000130779	6249	CAP-Gly domain containing linker protein 1	CLIP1	CLIP, CLIP-170, CLIP170, CYLN1, RSN	9606	HGNC:10461
ENSG00000137200	23070	cap methyltransferase 1	CMTR1	FTSJD2, KIAA0082, MTr1, hMTr1	9606	HGNC:21077
ENSG00000130309	79709	collagen beta(1-O)galactosyltransferase 1	COLGALT1	BSVD3, ColGalT 1, GLT25D1	9606	HGNC:26182
ENSG00000169019	54951	COMM domain containing 8	COMMD8		9606	HGNC:26036
ENSG00000121022	10987	COP9 signalosome subunit 5	COPS5	CSN5, JAB1, MOV-34, SGN5	9606	HGNC:2240
ENSG00000111652	50813	COP9 signalosome subunit 7A	COPS7A	CSN7, CSN7A, SGN7a	9606	HGNC:16758
ENSG00000111481	22818	COPI coat complex subunit zeta 1	COPZ1	CGI-120, COPZ, HSPC181, zeta-COP, zeta1-COP	9606	HGNC:2243
ENSG00000165934	53981	cleavage and polyadenylation specific factor 2	CPSF2	CPSF100	9606	HGNC:2325
ENSG00000149532	79869	cleavage and polyadenylation specific factor 7	CPSF7	CFIm59	9606	HGNC:30098
ENSG00000072832	1400	collapsin response mediator protein 1	CRMP1	CRMP-1, DPYSL1, DRP-1, DRP1, ULIP-3	9606	HGNC:2365
ENSG00000080200	131544	crystallin beta-gamma domain containing 3	CRYBG3	DKFZp667G2110, vlAKAP	9606	HGNC:34427
ENSG00000159176	1465	cysteine and glycine rich protein 1	CSRP1	CRP, CRP1, CSRP, CYRP, D1S181E	9606	HGNC:2469
ENSG00000121552	1475	cystatin A	CSTA	AREI, PSS4, STF1, STFA	9606	HGNC:2481
ENSG00000176102	1479	cleavage stimulation factor subunit 3	CSTF3	CSTF-77	9606	HGNC:2485
ENSG00000102974	10664	CCCTC-binding factor	CTCF	CFAP108, FAP108, MRD21	9606	HGNC:13723
ENSG00000168036	1499	catenin beta 1	CTNNB1	CTNNB, EVR7, MRD19, NEDSDV, armadillo	9606	HGNC:2514
ENSG00000198561	1500	catenin delta 1	CTNND1	BCDS2, CAS, CTNND, P120CAS, P120CTN	9606	HGNC:2515
ENSG00000117984	1509	cathepsin D	CTSD	CLN10, CPSD, HEL-S-130P	9606	HGNC:2529
ENSG00000143079	55917	CTTNBP2 N-terminal like	CTTNBP2NL		9606	HGNC:25330
ENSG00000166266	8065	cullin 5	CUL5	CUL-5, VACM-1, VACM1	9606	HGNC:2556
ENSG00000257923	1523	cut like homeobox 1	CUX1	CASP, CDP, CDP/Cut, CDP1, COY1	9606	HGNC:2557
ENSG00000150316	51503	CWC15 spliceosome associated protein homolog	CWC15	AD002, C11orf5, Cwf15, HSPC148, ORF5	9606	HGNC:26939
ENSG00000273749	23191	cytoplasmic FMR1 interacting protein 1	CYFIP1	P140SRA-1, SHYC, SRA-1, SRA1	9606	HGNC:13759
ENSG00000153071	1601	DAB adaptor protein 2	DAB2	DOC-2, DOC2	9606	HGNC:2662
ENSG00000272886	55802	decapping mRNA 1A	DCP1A	HSA275986, Nbla00360, SMAD4IP1, SMIF	9606	HGNC:18714
ENSG00000167986	1642	damage specific DNA binding protein 1	DDB1	DDBA, UV-DDB1, WHIKERS, XAP1, XPCE	9606	HGNC:2717
ENSG00000198563	7919	DExD-box helicase 39B	DDX39B	BAT1, D6S81E, UAP56	9606	HGNC:13917
ENSG00000067048	8653	DEAD-box helicase 3 Y-linked	DDX3Y	DBY	9606	HGNC:2699
ENSG00000108406	79665	DEAH-box helicase 40	DHX40	ARG147, DDX40, PAD	9606	HGNC:18018
ENSG00000067596	1659	DEAH-box helicase 8	DHX8	DDX8, Dhr2, HRH1, PRP22, PRPF22	9606	HGNC:2749
ENSG00000101191	11083	death inducer-obliterator 1	DIDO1	BYE1, C20orf158, DATF-1, DATF1, DIDO2	9606	HGNC:2680
ENSG00000151208	9231	discs large MAGUK scaffold protein 5	DLG5	LP-DLG, P-DLG5, PDLG	9606	HGNC:2904
ENSG00000165506	55172	dynein axonemal assembly factor 2	DNAAF2	C14orf104, CILD10, KTU, PF13	9606	HGNC:20188
ENSG00000104129	55192	DnaJ heat shock protein family (Hsp40) member C17	DNAJC17		9606	HGNC:25556
ENSG00000105821	27000	DnaJ heat shock protein family (Hsp40) member C2	DNAJC2	MPHOSPH11, MPP11, ZRF1, ZUO1	9606	HGNC:13192
ENSG00000168724	134218	DnaJ heat shock protein family (Hsp40) member C21	DNAJC21	BMFS3, DNAJA5, GS3, JJJ1	9606	HGNC:27030
ENSG00000126698	22826	DnaJ heat shock protein family (Hsp40) member C8	DNAJC8	HSPC331, SPF31	9606	HGNC:15470
ENSG00000108591	1819	developmentally regulated GTP binding protein 2	DRG2		9606	HGNC:3030
ENSG00000134762	1825	desmocollin 3	DSC3	CDHF3, DSC, DSC1, DSC2, DSC4	9606	HGNC:3037
ENSG00000151914	667	dystonin	DST	BP240, BPA, BPAG1, CATX-15, CATX15	9606	HGNC:1090
ENSG00000004975	1856	dishevelled segment polarity protein 2	DVL2		9606	HGNC:3086
ENSG00000144635	51143	dynein cytoplasmic 1 light intermediate chain 1	DYNC1LI1	DLC-A, DNCLI1, LIC1	9606	HGNC:18745
ENSG00000135720	1783	dynein cytoplasmic 1 light intermediate chain 2	DYNC1LI2	DNCLI2, LIC2	9606	HGNC:2966
ENSG00000136813	23392	Ecm29 proteasome adaptor and scaffold	ECPAS	ECM29, KIAA0368	9606	HGNC:29020
ENSG00000114942	1933	eukaryotic translation elongation factor 1 beta 2	EEF1B2	EEF1B, EEF1B1, EF1B	9606	HGNC:3208
ENSG00000134001	1965	eukaryotic translation initiation factor 2 subunit alpha	EIF2S1	EIF-2, EIF-2A, EIF-2alpha, EIF2, EIF2A	9606	HGNC:3265
ENSG00000006744	60528	elaC ribonuclease Z 2	ELAC2	COXPD17, ELC2, HPC2	9606	HGNC:14198
ENSG00000109911	26610	elongator acetyltransferase complex subunit 4	ELP4	AN, AN2, C11orf19, PAX6NEB, PAXNEB	9606	HGNC:1171
ENSG00000102119	2010	emerin	EMD	EDMD, LEMD5, STA	9606	HGNC:3331
ENSG00000143924	27436	EMAP like 4	EML4	C2orf2, ELP120, EMAP-4, EMAPL4, ROPP120	9606	HGNC:1316
ENSG00000183495	57634	E1A binding protein p400	EP400	CAGH32, P400, TNRC12	9606	HGNC:11958
ENSG00000159023	2035	erythrocyte membrane protein band 4.1	EPB41	4.1R, EL1, HE	9606	HGNC:3377
ENSG00000115109	57669	erythrocyte membrane protein band 4.1 like 5	EPB41L5	BE37, LULU, LULU1, YMO1, YRT	9606	HGNC:19819
ENSG00000177106	64787	EPS8 like 2	EPS8L2	DFNB106, EPS8R2	9606	HGNC:21296
ENSG00000112851	55914	erbb2 interacting protein	ERBIN	ERBB2IP, HEL-S-78, LAP2	9606	HGNC:15842
ENSG00000171320	157570	establishment of sister chromatid cohesion N-acetyltransferase 2	ESCO2	2410004I17Rik, EFO2, EFO2p, JHS, RBS	9606	HGNC:27230
ENSG00000180104	11336	exocyst complex component 3	EXOC3	SEC6, SEC6L1, Sec6p	9606	HGNC:30378
ENSG00000158161	2140	EYA transcriptional coactivator and phosphatase 3	EYA3		9606	HGNC:3521
ENSG00000071859	9130	family with sequence similarity 50 member A	FAM50A	9F, DXS9928E, HXC-26, HXC26, MRXSA	9606	HGNC:18786
ENSG00000105202	2091	fibrillarin	FBL	FIB, FLRN, Nop1, RNU3IP1	9606	HGNC:3599
ENSG00000118496	84085	F-box protein 30	FBXO30	Fbx30	9606	HGNC:15600
ENSG00000157107	115548	FCH and mu domain containing endocytic adaptor 2	FCHO2		9606	HGNC:25180
ENSG00000161513	2232	ferredoxin reductase	FDXR	ADR, ADXR, ANOA	9606	HGNC:3642
ENSG00000135723	29109	formin homology 2 domain containing 1	FHOD1	FHOS	9606	HGNC:17905
ENSG00000100442	2287	FKBP prolyl isomerase 3	FKBP3	FKBP-25, FKBP-3, FKBP25, PPIase	9606	HGNC:3719
ENSG00000102081	2332	fragile X messenger ribonucleoprotein 1	FMR1	FMRP, FRAXA, POF, POF1	9606	HGNC:3775
ENSG00000141568	3607	forkhead box K2	FOXK2	ILF, ILF-1, ILF1, nGTBP	9606	HGNC:6036
ENSG00000107164	8939	far upstream element binding protein 3	FUBP3	FBP3	9606	HGNC:4005
ENSG00000089280	2521	FUS RNA binding protein	FUS	ALS6, ETM4, FUS1, HNRNPP2, POMP75	9606	HGNC:4010
ENSG00000154727	2551	GA binding protein transcription factor subunit alpha	GABPA	E4TF1-60, E4TF1A, NFT2, NRF2, NRF2A	9606	HGNC:4071
ENSG00000167491	54815	GATA zinc finger domain containing 2A	GATAD2A	p66alpha	9606	HGNC:29989
ENSG00000114353	2771	G protein subunit alpha i2	GNAI2	GIP, GNAI2B, HG1C, H_LUCA15.1, H_LUCA16.1	9606	HGNC:4385
ENSG00000172354	2783	G protein subunit beta 2	GNB2	HG2C1, SSS4, SSS4; NEDHYDF	9606	HGNC:4398
ENSG00000167110	2801	golgin A2	GOLGA2	DEDHMB, GM130	9606	HGNC:4425
ENSG00000144674	2803	golgin A4	GOLGA4	CRPF46, GCP2, GOLG, MU-RMS-40.18, p230	9606	HGNC:4427
ENSG00000152133	253635	G-patch domain containing 11	GPATCH11	CCDC75, CENP-Y, CENPY	9606	HGNC:26768
ENSG00000171723	10243	gephyrin	GPHN	GEPH, GPH, GPHRYN, HKPX1, MOCODC	9606	HGNC:15465
ENSG00000137106	9380	glyoxylate and hydroxypyruvate reductase	GRHPR	GLXR, GLYD, PH2	9606	HGNC:4570
ENSG00000148834	9446	glutathione S-transferase omega 1	GSTO1	GSTO 1-1, GSTTLp28, HEL-S-21, P28, SPG-R	9606	HGNC:13312
ENSG00000165417	2957	general transcription factor IIA subunit 1	GTF2A1	TF2A1, TFIIA, TFIIA-42, TFIIAL	9606	HGNC:4646
ENSG00000153767	2960	general transcription factor IIE subunit 1	GTF2E1	FE, TF2E1, TFIIE-A	9606	HGNC:4650
ENSG00000188342	2963	general transcription factor IIF subunit 2	GTF2F2	BTF4, RAP30, TF2F2, TFIIF	9606	HGNC:4653
ENSG00000075218	51512	G2 and S-phase expressed 1	GTSE1	B99	9606	HGNC:13698
ENSG00000274997	85235	H2A clustered histone 12	H2AC12	H2A/S, H2AFALii, H2AH, HIST1H2AH, dJ86C11.1	9606	HGNC:13671
ENSG00000084110	3034	histidine ammonia-lyase	HAL	HIS, HSTD	9606	HGNC:4806
ENSG00000206172	3039	hemoglobin subunit alpha 1	HBA1	ECYT7, HBA-T3, HBH, METHBA	9606	HGNC:4823
ENSG00000188536	3040	hemoglobin subunit alpha 2	HBA2	ECYT7, HBA-T2, HBH	9606	HGNC:4824
ENSG00000244734	3043	hemoglobin subunit beta	HBB	CD113t-C, ECYT6, beta-globin	9606	HGNC:4827
ENSG00000196591	3066	histone deacetylase 2	HDAC2	HD2, KDAC2, RPD3, YAF1	9606	HGNC:4853
ENSG00000143321	3068	heparin binding growth factor	HDGF	HMG1L2	9606	HGNC:4856
ENSG00000167674	84717	HDGF like 2	HDGFL2	HDGF-2, HDGF2, HDGFRP2, HRP-2, HRP2	9606	HGNC:14680
ENSG00000119285	55127	HEAT repeat containing 1	HEATR1	BAP28, UTP10	9606	HGNC:25517
ENSG00000185359	9146	hepatocyte growth factor-regulated tyrosine kinase substrate	HGS	HRS	9606	HGNC:4897
ENSG00000130787	9026	huntingtin interacting protein 1 related	HIP1R	HIP12, HIP3, ILWEQ	9606	HGNC:18415
ENSG00000189403	3146	high mobility group box 1	HMGB1	HMG-1, HMG1, HMG3, SBP-1	9606	HGNC:4983
ENSG00000100281	10042	HMG-box containing 4	HMGXB4	HMG2L1, HMGBCG, P53N, THC211630	9606	HGNC:5003
ENSG00000072571	3161	hyaluronan mediated motility receptor	HMMR	CD168, IHABP, RHAMM	9606	HGNC:5012
ENSG00000197451	3182	heterogeneous nuclear ribonucleoprotein A/B	HNRNPAB	ABBP1, HNRPAB	9606	HGNC:5034
ENSG00000092199	3183	heterogeneous nuclear ribonucleoprotein C	HNRNPC	C1, C2, HNRNP, HNRPC, SNRPC	9606	HGNC:5035
ENSG00000152795	9987	heterogeneous nuclear ribonucleoprotein D like	HNRNPDL	HNRNP, HNRPDL, JKTBP, JKTBP2, LGMD1G	9606	HGNC:5037
ENSG00000169045	3187	heterogeneous nuclear ribonucleoprotein H1	HNRNPH1	HNRPH, HNRPH1, NEDCDS, hnRNPH	9606	HGNC:5041
ENSG00000096746	3189	heterogeneous nuclear ribonucleoprotein H3	HNRNPH3	2H9, HNRPH3	9606	HGNC:5043
ENSG00000072506	3028	hydroxysteroid 17-beta dehydrogenase 10	HSD17B10	17b-HSD10, ABAD, CAMR, DUPXp11.22, ERAB	9606	HGNC:4800
ENSG00000133835	3295	hydroxysteroid 17-beta dehydrogenase 4	HSD17B4	DBP, MFE-2, MFP-2, MPF-2, PRLTS1	9606	HGNC:5213
ENSG00000119471	84263	hydroxysteroid dehydrogenase like 2	HSDL2	C9orf99, SDR13C1	9606	HGNC:18572
ENSG00000197081	3482	insulin like growth factor 2 receptor	IGF2R	CD222, CI-M6PR, CIMPR, M6P-R, M6P/IGF2R	9606	HGNC:5467
ENSG00000113141	3550	IK cytokine	IK	CSA2, RED, RER	9606	HGNC:5958
ENSG00000143621	3608	interleukin enhancer binding factor 2	ILF2	NF45, PRO3063	9606	HGNC:6037
ENSG00000129351	3609	interleukin enhancer binding factor 3	ILF3	CBTF, DRBF, DRBP76, MMP4, MPHOSPH4	9606	HGNC:6038
ENSG00000132323	80895	ILK associated serine/threonine phosphatase	ILKAP	ILKAP2, ILKAP3, PP2C-DELTA, PP2CD, PPM1O	9606	HGNC:15566
ENSG00000149503	3619	inner centromere protein	INCENP		9606	HGNC:6058
ENSG00000104299	55756	integrator complex subunit 9	INTS9	CPSF2L, INT9, RC74	9606	HGNC:25592
ENSG00000119669	64207	interferon regulatory factor 2 binding protein like	IRF2BPL	C14orf4, EAP1, NEDAMSS	9606	HGNC:14282
ENSG00000143319	81875	interferon stimulated exonuclease gene 20 like 2	ISG20L2	HSD38	9606	HGNC:25745
ENSG00000150093	3688	integrin subunit beta 1	ITGB1	CD29, FNRB, GPIIA, MDF2, MSK12	9606	HGNC:6153
ENSG00000205726	6453	intersectin 1	ITSN1	ITSN, SH3D1A, SH3P17	9606	HGNC:6183
ENSG00000177606	3725	Jun proto-oncogene, AP-1 transcription factor subunit	JUN	AP-1, AP1, c-Jun, cJUN, p39	9606	HGNC:6204
ENSG00000171223	3726	JunB proto-oncogene, AP-1 transcription factor subunit	JUNB	AP-1	9606	HGNC:6205
ENSG00000197256	25959	KN motif and ankyrin repeat domains 2	KANK2	ANKRD25, MXRA3, NPHS16, PPKWH, SIP	9606	HGNC:29300
ENSG00000114982	55683	KAT8 regulatory NSL complex subunit 3	KANSL3	KIAA1310, NSL3, Rcd1	9606	HGNC:25473
ENSG00000173120	22992	lysine demethylase 2A	KDM2A	CXXC8, FBL11, FBL7, FBXL11, JHDM1A	9606	HGNC:13606
ENSG00000138160	3832	kinesin family member 11	KIF11	EG5, HKSP, KNSL1, MCLMR, TRIP5	9606	HGNC:6388
ENSG00000118193	9928	kinesin family member 14	KIF14	MCPH20, MKS12	9606	HGNC:19181
ENSG00000137807	9493	kinesin family member 23	KIF23	CDA3, CDAIII, CDAN3, CDAN3A, CHO1	9606	HGNC:6392
ENSG00000237649	3833	kinesin family member C1	KIFC1	HSET, KNSL2	9606	HGNC:6389
ENSG00000137812	57082	kinetochore scaffold 1	KNL1	AF15Q14, CASC5, CT29, D40, MCPH4	9606	HGNC:24054
ENSG00000196911	3841	karyopherin subunit alpha 5	KPNA5	IPOA6, SRP6	9606	HGNC:6398
ENSG00000203786	448834	keratinocyte proline rich protein	KPRP	C1orf45	9606	HGNC:31823
ENSG00000111615	11103	KRR1 small subunit processome component homolog	KRR1	HRB2, RIP-1	9606	HGNC:5176
ENSG00000186442	3850	keratin 3	KRT3	CK3, K3, MECD2	9606	HGNC:6440
ENSG00000094796	3881	keratin 31	KRT31	HA1, Ha-1, KRTHA1, hHa1	9606	HGNC:6448
ENSG00000006059	3883	keratin 33A	KRT33A	HA3I, Ha-3I, K33A, KRTHA3A, Krt1-3	9606	HGNC:6450
ENSG00000185479	3854	keratin 6B	KRT6B	CK-6B, CK6B, K6B, KRTL1, PC2	9606	HGNC:6444
ENSG00000186049	319101	keratin 73	KRT73	CK-73, IRT6IRS3, K6IRS3, K73, KRT6IRS3	9606	HGNC:28928
ENSG00000170523	3889	keratin 83	KRT83	EKVP5, HB3, Hb-3, KRTHB3, MNLIX	9606	HGNC:6460
ENSG00000135443	3891	keratin 85	KRT85	ECTD4, HB5, Hb-5, K85, KRTHB5	9606	HGNC:6462
ENSG00000161813	113251	La ribonucleoprotein 4	LARP4	PP13296	9606	HGNC:24320
ENSG00000143815	3930	lamin B receptor	LBR	C14SR, DHCR14B, LMN2R, PHA, PHASK	9606	HGNC:6518
ENSG00000105486	3978	DNA ligase 1	LIG1	IMD96, LIGI, hLig1	9606	HGNC:6598
ENSG00000144791	8994	LIM domain containing 1	LIMD1		9606	HGNC:6612
ENSG00000131899	3996	LLGL scribble cell polarity complex component 1	LLGL1	DLG4, HUGL, HUGL-1, HUGL1, LLGL	9606	HGNC:6628
ENSG00000113368	4001	lamin B1	LMNB1	ADLD, LMN, LMN2, LMNB, MCPH26	9606	HGNC:6637
ENSG00000136141	23143	leucine rich repeats and calponin homology domain containing 1	LRCH1	CHDC1, NP81	9606	HGNC:20309
ENSG00000108829	55379	leucine rich repeat containing 59	LRRC59	PRO1855, p34	9606	HGNC:28817
ENSG00000149657	149986	LSM family member 14B	LSM14B	C20orf40, FAM61B, FT005, LSM13, RAP55B	9606	HGNC:15887
ENSG00000011009	11313	lysophospholipase 2	LYPLA2	APT-2, APT2, DJ886K2.4	9606	HGNC:6738
ENSG00000162441	84328	leucine zipper and CTNNBIP1 domain containing	LZIC		9606	HGNC:17497
ENSG00000127603	23499	microtubule actin crosslinking factor 1	MACF1	ABP620, ACF7, KIAA0754, LIS9, Lnc-PMIF	9606	HGNC:13664
ENSG00000166963	4130	microtubule associated protein 1A	MAP1A	MAP1L, MTAP1A	9606	HGNC:6835
ENSG00000169032	5604	mitogen-activated protein kinase kinase 1	MAP2K1	CFC3, MAPKK1, MEK1, MEL, MKK1	9606	HGNC:6840
ENSG00000034152	5606	mitogen-activated protein kinase kinase 3	MAP2K3	MAPKK3, MEK3, MKK3, PRKMK3, SAPKK-2	9606	HGNC:6843
ENSG00000101367	22919	microtubule associated protein RP/EB family member 1	MAPRE1	EB1	9606	HGNC:6890
ENSG00000166974	10982	microtubule associated protein RP/EB family member 2	MAPRE2	CSCSC2, EB1, EB2, RP1	9606	HGNC:6891
ENSG00000120539	84930	microtubule associated serine/threonine kinase like	MASTL	GREATWALL, GW, GWL, MAST-L, THC2	9606	HGNC:19042
ENSG00000169057	4204	methyl-CpG binding protein 2	MECP2	AUTSX3, MRX16, MRX79, MRXS13, MRXSL	9606	HGNC:6990
ENSG00000125686	5469	mediator complex subunit 1	MED1	CRSP1, CRSP200, DRIP205, DRIP230, PBP	9606	HGNC:9234
ENSG00000184634	9968	mediator complex subunit 12	MED12	ARC240, CAGH45, FGS1, HDKR, HOPA	9606	HGNC:11957
ENSG00000116604	4209	myocyte enhancer factor 2D	MEF2D		9606	HGNC:6997
ENSG00000156030	91748	mitotic deacetylase associated SANT domain protein	MIDEAS	C14orf117, C14orf43, ELMSAN1, LSR68, c14_5541	9606	HGNC:19853
ENSG00000099812	126353	mitotic spindle positioning	MISP	C19orf21, MISP1	9606	HGNC:27000
ENSG00000076242	4292	mutL homolog 1	MLH1	COCA2, FCC2, HNPCC, HNPCC2, LYNCH2	9606	HGNC:7127
ENSG00000130382	4298	MLLT1 super elongation complex subunit	MLLT1	ENL, LTG19, YEATS1	9606	HGNC:7134
ENSG00000020426	4331	MNAT1 component of CDK activating kinase	MNAT1	CAP35, MAT1, RNF66, TFB3	9606	HGNC:7181
ENSG00000164172	4338	molybdenum cofactor synthesis 2	MOCS2	MCBPE, MOCO1, MOCODB, MPTS	9606	HGNC:7193
ENSG00000103152	4350	N-methylpurine DNA glycosylase	MPG	AAG, ADPG, APNG, CRA36.1, MDG	9606	HGNC:7211
ENSG00000124383	10199	M-phase phosphoprotein 10	MPHOSPH10	CT90, MPP10, MPP10P, PPP1R106	9606	HGNC:7213
ENSG00000196199	54737	M-phase phosphoprotein 8	MPHOSPH8	HSMPP8, TWA3, mpp8	9606	HGNC:29810
ENSG00000196588	57591	myocardin related transcription factor A	MRTFA	BSAC, MAL, MKL, MKL1, MRTF-A	9606	HGNC:14334
ENSG00000095002	4436	mutS homolog 2	MSH2	COCA1, FCC1, HNPCC, HNPCC1, LCFS2	9606	HGNC:7325
ENSG00000149480	9219	metastasis associated 1 family member 2	MTA2	MTA1L1, PID	9606	HGNC:7411
ENSG00000196531	4666	nascent polypeptide associated complex subunit alpha	NACA	HSD48, NAC-alpha, NACA1, skNAC	9606	HGNC:7629
ENSG00000105835	10135	nicotinamide phosphoribosyltransferase	NAMPT	1110035O14Rik, PBEF, PBEF1, VF, VISFATIN	9606	HGNC:30092
ENSG00000170191	140838	N-acetylneuraminic acid phosphatase	NANP	C20orf147, HDHD4, dJ694B14.3	9606	HGNC:16140
ENSG00000104320	4683	nibrin	NBN	AT-V1, AT-V2, ATV, NBS, NBS1	9606	HGNC:7652
ENSG00000074356	55421	nuclear cap binding subunit 3	NCBP3	C17orf85, ELG, HSA277841	9606	HGNC:24612
ENSG00000188505	342897	NCCRP1, F-box associated domain containing	NCCRP1	FBXO50, NCCRP-1	9606	HGNC:33739
ENSG00000198646	23054	nuclear receptor coactivator 6	NCOA6	AIB3, ASC2, NRC, PRIP, RAP250	9606	HGNC:15936
ENSG00000104419	10397	N-myc downstream regulated 1	NDRG1	CAP43, CMT4D, DRG-1, DRG1, GC4	9606	HGNC:7679
ENSG00000089818	25977	NECAP endocytosis associated 1	NECAP1	DEE21, EIEE21	9606	HGNC:24539
ENSG00000157191	55707	NECAP endocytosis associated 2	NECAP2		9606	HGNC:25528
ENSG00000130202	5819	nectin cell adhesion molecule 2	NECTIN2	CD112, HVEB, PRR2, PVRL2, PVRR2	9606	HGNC:9707
ENSG00000132688	10763	nestin	NES	Nbla00170	9606	HGNC:7756
ENSG00000162614	91624	nexilin F-actin binding protein	NEXN	CMH20, NELIN	9606	HGNC:29557
ENSG00000186575	4771	NF2, moesin-ezrin-radixin like (MERLIN) tumor suppressor	NF2	ACN, BANF, SCH, merlin-1	9606	HGNC:7773
ENSG00000141905	4782	nuclear factor I C	NFIC	CTF, CTF5, NF-I, NFI	9606	HGNC:7786
ENSG00000146232	4794	NFKB inhibitor epsilon	NFKBIE	IKBE	9606	HGNC:7799
ENSG00000115761	79954	nucleolar protein 10	NOL10	PQBP5	9606	HGNC:25862
ENSG00000165271	65083	nucleolar protein 6	NOL6	NRAP, UTP22, bA311H10.1	9606	HGNC:19910
ENSG00000164346	10412	NSA2 ribosome biogenesis factor	NSA2	CDK105, HCL-G1, HCLG1, HUSSY-29, HUSSY29	9606	HGNC:30728
ENSG00000069275	64710	nuclear casein kinase and cyclin dependent kinase substrate 1	NUCKS1	JC7, NUCKS	9606	HGNC:29923
ENSG00000167005	11051	nudix hydrolase 21	NUDT21	CFIM25, CPSF5	9606	HGNC:13870
ENSG00000133961	8650	NUMB endocytic adaptor protein	NUMB	C14orf41, S171, c14_5527	9606	HGNC:8060
ENSG00000091039	114882	oxysterol binding protein like 8	OSBPL8	MST120, MSTP120, ORP8, OSBP10	9606	HGNC:16396
ENSG00000117859	114883	oxysterol binding protein like 9	OSBPL9	ORP-9, ORP9	9606	HGNC:16386
ENSG00000151846	5042	poly(A) binding protein cytoplasmic 3	PABPC3	PABP3, PABPL3, tPABP	9606	HGNC:8556
ENSG00000090621	8761	poly(A) binding protein cytoplasmic 4	PABPC4	APP-1, APP1, PABP4, iPABP	9606	HGNC:8557
ENSG00000130669	10298	p21 (RAC1) activated kinase 4	PAK4		9606	HGNC:16059
ENSG00000116288	11315	Parkinsonism associated deglycase	PARK7	DJ-1, DJ1, GATD2, HEL-S-67p	9606	HGNC:16369
ENSG00000120265	5110	protein-L-isoaspartate (D-aspartate) O-methyltransferase	PCMT1	PIMT	9606	HGNC:8728
ENSG00000132646	5111	proliferating cell nuclear antigen	PCNA	ATLD2	9606	HGNC:8729
ENSG00000170248	10015	programmed cell death 6 interacting protein	PDCD6IP	AIP1, ALIX, DRIP4, HP95, MCPH29	9606	HGNC:8766
ENSG00000174840	201626	phosphodiesterase 12	PDE12	2'-PDE, 2-PDE	9606	HGNC:25386
ENSG00000167004	2923	protein disulfide isomerase family A member 3	PDIA3	ER60, ERp57, ERp60, ERp61, GRP57	9606	HGNC:4606
ENSG00000124299	5184	peptidase D	PEPD	PROLIDASE	9606	HGNC:8840
ENSG00000142655	5195	peroxisomal biogenesis factor 14	PEX14	NAPP2, PBD13A, Pex14p, dJ734G22.2	9606	HGNC:8856
ENSG00000152556	5213	phosphofructokinase, muscle	PFKM	ATP-PFK, GSD7, PFK-1, PFK-A, PFK1	9606	HGNC:8877
ENSG00000164708	5224	phosphoglycerate mutase 2	PGAM2	GSD10, PGAM-M, PGAMM	9606	HGNC:8889
ENSG00000142657	5226	phosphogluconate dehydrogenase	PGD	6PGD	9606	HGNC:8891
ENSG00000164902	51808	phosphorylated adaptor for RNA export	PHAX	RNUXA	9606	HGNC:10241
ENSG00000118482	23469	PHD finger protein 3	PHF3		9606	HGNC:8921
ENSG00000104872	55011	PIH1 domain containing 1	PIH1D1	DNAAF14, MOT48, NOP17, Pih1	9606	HGNC:26075
ENSG00000166908	79837	phosphatidylinositol-5-phosphate 4-kinase type 2 gamma	PIP4K2C	PIP5K2C	9606	HGNC:23786
ENSG00000081277	5317	plakophilin 1	PKP1	B6P, EDSFS	9606	HGNC:9023
ENSG00000052126	54477	pleckstrin homology domain containing A5	PLEKHA5	PEPP-2, PEPP2	9606	HGNC:30036
ENSG00000106397	8985	procollagen-lysine,2-oxoglutarate 5-dioxygenase 3	PLOD3	LH3	9606	HGNC:9083
ENSG00000147471	11212	pyridoxal phosphate binding protein	PLPBP	EPVB6D, PROSC	9606	HGNC:9457
ENSG00000140464	5371	PML nuclear body scaffold	PML	MYL, PP8675, RNF71, TRIM19	9606	HGNC:9113
ENSG00000122512	5395	PMS1 homolog 2, mismatch repair system component	PMS2	HNPCC4, LYNCH4, MLH4, MMRCS4, PMS-2	9606	HGNC:9122
ENSG00000198805	4860	purine nucleoside phosphorylase	PNP	NP, PRO1837, PUNP	9606	HGNC:7892
ENSG00000101868	5422	DNA polymerase alpha 1, catalytic subunit	POLA1	NSX, PDR, POLA, VEODS, p180	9606	HGNC:9173
ENSG00000100227	84271	DNA polymerase delta interacting protein 3	POLDIP3	PDIP3, PDIP46, SKAR	9606	HGNC:23782
ENSG00000170734	5429	DNA polymerase eta	POLH	RAD30, RAD30A, XP-V, XPV	9606	HGNC:9181
ENSG00000181222	5430	RNA polymerase II subunit A	POLR2A	NEDHIB, POLR2, POLRA, RPB1, RPBh1	9606	HGNC:9187
ENSG00000047315	5431	RNA polymerase II subunit B	POLR2B	POL2RB, RPB2, hRPB140	9606	HGNC:9188
ENSG00000166794	5479	peptidylprolyl isomerase B	PPIB	CYP-S1, CYPB, HEL-S-39, OI9, SCYLP	9606	HGNC:9255
ENSG00000171497	5481	peptidylprolyl isomerase D	PPID	CYP-40, CYPD	9606	HGNC:9257
ENSG00000213639	5500	protein phosphatase 1 catalytic subunit beta	PPP1CB	HEL-S-80p, MP, NSLH2, PP-1B, PP1B	9606	HGNC:9282
ENSG00000058272	4659	protein phosphatase 1 regulatory subunit 12A	PPP1R12A	GUBS, M130, MBS, MYPT1	9606	HGNC:7618
ENSG00000184203	5504	protein phosphatase 1 regulatory inhibitor subunit 2	PPP1R2	IPP-2, IPP2, PPP1R2A	9606	HGNC:9288
ENSG00000221914	5520	protein phosphatase 2 regulatory subunit Balpha	PPP2R2A	B55A, B55ALPHA, PR52A, PR55A, PR55alpha	9606	HGNC:9304
ENSG00000110075	55291	protein phosphatase 6 regulatory subunit 3	PPP6R3	C11orf23, PP6R3, SAP190, SAPL, SAPLa	9606	HGNC:1173
ENSG00000102103	10084	polyglutamine binding protein 1	PQBP1	MRX2, MRX55, MRXS3, MRXS8, NPW38	9606	HGNC:9330
ENSG00000143294	5546	proline rich mitotic checkpoint control factor	PRCC	RCCP1, TPRC	9606	HGNC:9343
ENSG00000117592	9588	peroxiredoxin 6	PRDX6	1-Cys, AOP2, HEL-S-128m, LPCAT-5, NSGPx	9606	HGNC:16753
ENSG00000085377	5550	prolyl endopeptidase	PREP	PE, PEP	9606	HGNC:9358
ENSG00000114302	5576	protein kinase cAMP-dependent type II regulatory subunit alpha	PRKAR2A	PKR2, PRKAR2	9606	HGNC:9391
ENSG00000126457	3276	protein arginine methyltransferase 1	PRMT1	ANM1, HCP1, HRMT1L2, IR1B4	9606	HGNC:5187
ENSG00000132600	54496	protein arginine methyltransferase 7	PRMT7	SBIDDS	9606	HGNC:25557
ENSG00000105618	26121	pre-mRNA processing factor 31	PRPF31	NY-BR-99, PRP31, RP11, SNRNP61	9606	HGNC:15446
ENSG00000134186	55119	pre-mRNA processing factor 38B	PRPF38B	NET1	9606	HGNC:25512
ENSG00000068489	55771	proline rich 11	PRR11		9606	HGNC:25619
ENSG00000164985	11168	PC4 and SRSF1 interacting protein 1	PSIP1	DFS70, LEDGF, PAIP, PSIP2, p52	9606	HGNC:9527
ENSG00000041357	5685	proteasome 20S subunit alpha 4	PSMA4	HC9, HsT17706, PSC9	9606	HGNC:9533
ENSG00000087191	5705	proteasome 26S subunit, ATPase 5	PSMC5	RPT6, S8, SUG-1, SUG1, TBP10	9606	HGNC:9552
ENSG00000197170	5718	proteasome 26S subunit, non-ATPase 12	PSMD12	Rpn5, STISS, p55	9606	HGNC:9557
ENSG00000159352	5710	proteasome 26S subunit ubiquitin receptor, non-ATPase 4	PSMD4	AF, AF-1, ASF, MCB1, Rpn10	9606	HGNC:9561
ENSG00000099341	5714	proteasome 26S subunit, non-ATPase 8	PSMD8	HEL-S-91n, HIP6, HYPF, Nin1p, Rpn12	9606	HGNC:9566
ENSG00000172775	80011	proteasome activator subunit 3 interacting protein 1	PSME3IP1	C16orf94, CDA018, CDA10, FAM192A, NIP30	9606	HGNC:29856
ENSG00000121390	55269	paraspeckle component 1	PSPC1	PSP1	9606	HGNC:20320
ENSG00000076201	25930	protein tyrosine phosphatase non-receptor type 23	PTPN23	HD-PTP, HDPTP, NEDBASS, PTP-TD14	9606	HGNC:14406
ENSG00000091127	54517	pseudouridine synthase 7	PUS7	IDDABS	9606	HGNC:26033
ENSG00000089159	5829	paxillin	PXN		9606	HGNC:9718
ENSG00000135631	26056	RAB11 family interacting protein 5	RAB11FIP5	GAF1, RIP11, gaf-1, pp75, rab11-FIP5	9606	HGNC:24845
ENSG00000118873	25782	RAB3 GTPase activating non-catalytic protein subunit 2	RAB3GAP2	MARTS1, RAB3-GAP150, RAB3GAP150, SPG69, WARBM2	9606	HGNC:17168
ENSG00000108774	5878	RAB5C, member RAS oncogene family	RAB5C	L1880, RAB5CL, RAB5L, RABL	9606	HGNC:9785
ENSG00000128340	5880	Rac family small GTPase 2	RAC2	EN-7, Gx, HSPC022, IMD73A, IMD73B	9606	HGNC:9802
ENSG00000161800	29127	Rac GTPase activating protein 1	RACGAP1	CDAN3B, CYK4, HsCYK-4, ID-GAP, MgcRacGAP	9606	HGNC:9804
ENSG00000125970	22913	RALY heterogeneous nuclear ribonucleoprotein	RALY	HNRPCL2, P542	9606	HGNC:15921
ENSG00000010017	10048	RAN binding protein 9	RANBP9	BPM-L, BPM90, RANBPM, RanBP7	9606	HGNC:13727
ENSG00000173166	65059	Ras association (RalGDS/AF-6) and pleckstrin homology domains 1	RAPH1	ALS2CR18, ALS2CR9, LPD, PREL-2, PREL2	9606	HGNC:14436
ENSG00000086589	55696	RNA binding motif protein 22	RBM22	Cwc2, ZC3H16, fSAP47	9606	HGNC:25503
ENSG00000184863	155435	RNA binding motif protein 33	RBM33	PRR8	9606	HGNC:27223
ENSG00000173039	5970	RELA proto-oncogene, NF-kB subunit	RELA	AIF3BL3, CMCU, NFKB3, p65	9606	HGNC:9955
ENSG00000135597	85021	RALBP1 associated Eps domain containing 1	REPS1	NBIA7, RALBP1	9606	HGNC:15578
ENSG00000076043	25996	RNA exonuclease 2	REXO2	CGI-114, REX2, RFN, SFN	9606	HGNC:17851
ENSG00000163918	5984	replication factor C subunit 4	RFC4	A1, RFC37	9606	HGNC:9972
ENSG00000132005	5989	regulatory factor X1	RFX1	EFC, RFX	9606	HGNC:9982
ENSG00000080345	55183	replication timing regulatory factor 1	RIF1		9606	HGNC:23207
ENSG00000174791	9610	Ras and Rab interactor 1	RIN1		9606	HGNC:18749
ENSG00000137275	8737	receptor interacting serine/threonine kinase 1	RIPK1	AIEFL, IMD57, RIP, RIP-1, RIP1	9606	HGNC:10019
ENSG00000197498	84154	ribosome production factor 2 homolog	RPF2	BXDC1, bA397G5.4	9606	HGNC:20870
ENSG00000142676	6135	ribosomal protein L11	RPL11	DBA7, GIG34, L11, uL5	9606	HGNC:10301
ENSG00000198242	6147	ribosomal protein L23a	RPL23A	L23A, MDA20, uL23	9606	HGNC:10317
ENSG00000144713	6161	ribosomal protein L32	RPL32	L32, PP9932, eL32	9606	HGNC:10336
ENSG00000241343	6173	ribosomal protein L36a	RPL36A	L36A, L44L, MIG6, RPL44, eL42	9606	HGNC:10359
ENSG00000163125	23248	regulation of nuclear pre-mRNA domain containing 2	RPRD2	HSPC099, KIAA0460	9606	HGNC:29039
ENSG00000171863	6201	ribosomal protein S7	RPS7	DBA8, S7, eS7	9606	HGNC:10440
ENSG00000167325	6240	ribonucleotide reductase catalytic subunit M1	RRM1	R1, RIR1, RR1	9606	HGNC:10451
ENSG00000171848	6241	ribonucleotide reductase regulatory subunit M2	RRM2	C2orf48, R2, RR2, RR2M	9606	HGNC:10452
ENSG00000081019	54665	round spermatid basic protein 1	RSBN1	KDM9, ROSBIN	9606	HGNC:25642
ENSG00000174891	51319	arginine and serine rich coiled-coil 1	RSRC1	BM-011, MRT70, SFRS21, SRrp53	9606	HGNC:24152
ENSG00000137815	23168	RTF1 homolog, Paf1/RNA polymerase II complex component	RTF1	GTL7, KIAA0252	9606	HGNC:28996
ENSG00000160633	6294	scaffold attachment factor B	SAFB	HAP, HET, SAB-B1, SAF-B, SAF-B1	9606	HGNC:10520
ENSG00000205413	54809	sterile alpha motif domain containing 9	SAMD9	C7orf5, DRIF1, M7MLS2, MIRAGE, NFTC	9606	HGNC:1348
ENSG00000136715	79595	Sin3A associated protein 130	SAP130		9606	HGNC:29813
ENSG00000205323	84324	SAP domain containing ribonucleoprotein	SARNP	CIP29, HCC1, HSPC316, THO1	9606	HGNC:24432
ENSG00000156876	163786	SAS-6 centriolar assembly protein	SASS6	MCPH14, SAS-6, SAS6	9606	HGNC:25403
ENSG00000189001	374897	suprabasin	SBSN	UNQ698	9606	HGNC:24950
ENSG00000156304	57466	SR-related CTD associated factor 4	SCAF4	SFRS15, SRA4	9606	HGNC:19304
ENSG00000102098	10389	Scm polycomb group protein like 2	SCML2		9606	HGNC:10581
ENSG00000136021	55681	SCY1 like pseudokinase 2	SCYL2	AMC4, AMCNACC, CVAK104	9606	HGNC:19286
ENSG00000198301	55153	SDA1 domain containing 1	SDAD1		9606	HGNC:25537
ENSG00000137575	6386	syndecan binding protein	SDCBP	MDA-9, MDA9, ST1, SYCL, TACIP18	9606	HGNC:10662
ENSG00000148396	9919	SEC16 homolog A, endoplasmic reticulum export factor	SEC16A	KIAA0310, SEC16L, p250	9606	HGNC:29006
ENSG00000113615	10802	SEC24 homolog A, COPII coat complex component	SEC24A		9606	HGNC:10703
ENSG00000138674	22872	SEC31 homolog A, COPII coat complex component	SEC31A	ABP125, ABP130, HPBKS, HSPC275, HSPC334	9606	HGNC:17052
ENSG00000166634	89777	serpin family B member 12	SERPINB12	YUKOPIN	9606	HGNC:14220
ENSG00000057149	6317	serpin family B member 3	SERPINB3	HsT1196, SCC, SCCA-1, SCCA-PD, SCCA1	9606	HGNC:10569
ENSG00000119335	6418	SET nuclear proto-oncogene	SET	2PP2A, I2PP2A, IGAAD, IPP2A2, MRD58	9606	HGNC:10760
ENSG00000174705	285590	SH3 and PX domains 2B	SH3PXD2B	FAD49, FTHS, HOFI, KIAA1295, TKS4	9606	HGNC:29242
ENSG00000100625	51804	SIX homeobox 4	SIX4	AREC3	9606	HGNC:10890
ENSG00000105281	6510	solute carrier family 1 member 5	SLC1A5	AAAT, ASCT2, ATBO, M7V1, M7VS1	9606	HGNC:10943
ENSG00000169100	293	solute carrier family 25 member 6	SLC25A6	AAC3, ANT, ANT 2, ANT 3, ANT3	9606	HGNC:10992
ENSG00000163798	22950	solute carrier family 4 member 1 adaptor protein	SLC4A1AP	HLC3	9606	HGNC:13813
ENSG00000160256	85395	SLX9 ribosome biogenesis factor	SLX9	C21orf70, FAM207A, PRED56	9606	HGNC:15811
ENSG00000112305	60682	small ArfGAP 1	SMAP1	SMAP-1	9606	HGNC:19651
ENSG00000080503	6595	SWI/SNF related, matrix associated, actin dependent regulator of chromatin, subfamily a, member 2	SMARCA2	BAF190, BIS, BRM, NCBRS, SNF2	9606	HGNC:11098
ENSG00000136824	10592	structural maintenance of chromosomes 2	SMC2	CAP-E, CAPE, SMC-2, SMC2L1	9606	HGNC:14011
ENSG00000136699	55627	sphingomyelin phosphodiesterase 4	SMPD4	NEDMABA, NEDMEBA, NET13, NSMASE-3, NSMASE3	9606	HGNC:32949
ENSG00000183963	6525	smoothelin	SMTN		9606	HGNC:11126
ENSG00000104852	6625	small nuclear ribonucleoprotein U1 subunit 70	SNRNP70	RNPU1Z, RPU1, SNRP70, Snp1, U1-70K	9606	HGNC:11150
ENSG00000067066	6672	SP100 nuclear antigen	SP100	lysp100b	9606	HGNC:11206
ENSG00000076382	10615	sperm associated antigen 5	SPAG5	DEEPEST, MAP126, hMAP126	9606	HGNC:13452
ENSG00000161888	147841	SPC24 component of NDC80 kinetochore complex	SPC24	SPBC24	9606	HGNC:26913
ENSG00000040275	54908	spindle apparatus coiled-coil protein 1	SPDL1	CCDC99	9606	HGNC:26010
ENSG00000068784	55133	S1 RNA binding domain 1	SRBD1		9606	HGNC:25521
ENSG00000167978	23524	serine/arginine repetitive matrix 2	SRRM2	300-KD, CWF21, Cwc21, HSPC075, SRL300	9606	HGNC:16639
ENSG00000118007	10274	STAG1 cohesin complex component	STAG1	MRD47, SA1, SCC3A	9606	HGNC:11354
ENSG00000115145	10254	signal transducing adaptor molecule 2	STAM2	Hbp, STAM2A, STAM2B	9606	HGNC:11358
ENSG00000115107	55240	STEAP3 metalloreductase	STEAP3	AHMIO2, STMP3, TSAP6, dudlin-2, dudulin-2	9606	HGNC:24592
ENSG00000018610	63932	STING1 ER exit protein 1	STEEP1	CXorf56, MRX107, STEEP, XLID107	9606	HGNC:26239
ENSG00000072786	6793	serine/threonine kinase 10	STK10	LOK, PRO2729	9606	HGNC:11388
ENSG00000112079	11329	serine/threonine kinase 38	STK38	NDR, NDR1	9606	HGNC:17847
ENSG00000115808	6801	striatin	STRN	PPP2R6A, SG2NA, STRN1	9606	HGNC:11424
ENSG00000196792	29966	striatin 3	STRN3	PPP2R6B, S/G2NA, SG2NA	9606	HGNC:15720
ENSG00000064607	10147	SURP and G-patch domain containing 2	SUGP2	SFRS14, SRFS14	9606	HGNC:18641
ENSG00000147526	6867	transforming acidic coiled-coil containing protein 1	TACC1	Ga55	9606	HGNC:11522
ENSG00000013810	10460	transforming acidic coiled-coil containing protein 3	TACC3	ERIC-1, ERIC1, Tacc4, maskin	9606	HGNC:11524
ENSG00000149591	6876	transgelin	TAGLN	SM22, SM22-alpha, SMCC, TAGLN1, WS3-10	9606	HGNC:11553
ENSG00000115183	85461	tetratricopeptide repeat, ankyrin repeat and coiled-coil containing 1	TANC1	ROLSB, TANC	9606	HGNC:29364
ENSG00000065491	55633	TBC1 domain family member 22B	TBC1D22B	C6orf197	9606	HGNC:21602
ENSG00000105254	1155	tubulin folding cofactor B	TBCB	CG22, CKAP1, CKAPI	9606	HGNC:1989
ENSG00000100207	6942	transcription factor 20	TCF20	AR1, DDVIBA, SPBP, TCF-20	9606	HGNC:11631
ENSG00000114354	10342	trafficking from ER to golgi regulator	TFG	HMSNP, SPG57, TF6, TRKT3	9606	HGNC:11758
ENSG00000072274	7037	transferrin receptor	TFRC	CD71, IMD46, T9, TFR, TFR1	9606	HGNC:11763
ENSG00000078237	57103	TP53 induced glycolysis regulatory phosphatase	TIGAR	C12orf5, FR2BP	9606	HGNC:1185
ENSG00000143155	261726	TOR signaling pathway regulator	TIPRL	TIP, TIP41, TIPRL1	9606	HGNC:30231
ENSG00000140332	7090	TLE family member 3, transcriptional corepressor	TLE3	ESG, ESG3, GRG3, HsT18976	9606	HGNC:11839
ENSG00000171914	83660	talin 2	TLN2	ILWEQ	9606	HGNC:15447
ENSG00000100354	23112	trinucleotide repeat containing adaptor 6B	TNRC6B	GDSBA	9606	HGNC:29190
ENSG00000136205	64759	tensin 3	TNS3	TEM6, TENS1	9606	HGNC:21616
ENSG00000067369	7158	tumor protein p53 binding protein 1	TP53BP1	53BP1, TDRD30, p202, p53BP1	9606	HGNC:11999
ENSG00000143514	7159	tumor protein p53 binding protein 2	TP53BP2	53BP2, ASPP2, BBP, P53BP2, PPP1R13A	9606	HGNC:12000
ENSG00000198467	7169	tropomyosin 2	TPM2	AMCD1, DA1, DA2B, DA2B4, HEL-S-273	9606	HGNC:12011
ENSG00000126602	10131	TNF receptor associated protein 1	TRAP1	HSP 75, HSP75, HSP90L, TRAP-1	9606	HGNC:16264
ENSG00000038382	7204	trio Rho guanine nucleotide exchange factor	TRIO	ARHGEF23, MEBAS, MRD44, MRD63, tgat	9606	HGNC:12303
ENSG00000121486	81627	tRNA methyltransferase 1 like	TRMT1L	C1orf25, MST070, MSTP070, TRM1L, bG120K12.3	9606	HGNC:16782
ENSG00000089195	51605	tRNA methyltransferase 6 non-catalytic subunit	TRMT6	CGI-09, GCD10, Gcd10p	9606	HGNC:20900
ENSG00000166925	81628	TSC22 domain family member 4	TSC22D4	SPACDR, THG-1, THG1, TILZ2	9606	HGNC:21696
ENSG00000243725	7268	tetratricopeptide repeat domain 4	TTC4	CNS1	9606	HGNC:12394
ENSG00000116830	8458	transcription termination factor 2	TTF2	F2, HuF2, ZGRF6	9606	HGNC:12398
ENSG00000100304	23170	tubulin tyrosine ligase like 12	TTLL12	dJ526I14.2	9606	HGNC:28974
ENSG00000178952	7284	Tu translation elongation factor, mitochondrial	TUFM	COXPD4, EF-TuMT, EFTU, P43	9606	HGNC:12420
ENSG00000136810	7295	thioredoxin	TXN	TRDX, TRX, TRX1, Trx80	9606	HGNC:12435
ENSG00000115514	10190	thioredoxin domain containing 9	TXNDC9	APACD, PHLP3	9606	HGNC:24110
ENSG00000176890	7298	thymidylate synthetase	TYMS	DKCD, HST422, TMS, TS	9606	HGNC:12441
ENSG00000126261	10054	ubiquitin like modifier activating enzyme 2	UBA2	ACCES, ARX, HRIHFB2115, SAE2	9606	HGNC:30661
ENSG00000087206	51720	ubiquitin interaction motif containing 1	UIMC1	RAP80, X2HRIP110	9606	HGNC:30298
ENSG00000048028	57646	ubiquitin specific peptidase 28	USP28		9606	HGNC:12625
ENSG00000055483	57602	ubiquitin specific peptidase 36	USP36	DUB1	9606	HGNC:20062
ENSG00000187555	7874	ubiquitin specific peptidase 7	USP7	C16DELp13.2, DEL16P13.2, HAFOUS, HAUSP, TEF1	9606	HGNC:12630
ENSG00000141076	84916	UTP4 small subunit processome component	UTP4	CIRH1A, CIRHIN, NAIC, TEX292	9606	HGNC:1983
ENSG00000124164	9217	VAMP associated protein B and C	VAPB	ALS8, VAMP-B, VAP-B	9606	HGNC:12649
ENSG00000125753	7408	vasodilator stimulated phosphoprotein	VASP		9606	HGNC:12652
ENSG00000078668	7419	voltage dependent anion channel 3	VDAC3	HD-VDAC3, VDAC-3	9606	HGNC:12674
ENSG00000028116	7444	VRK serine/threonine kinase 2	VRK2		9606	HGNC:12719
ENSG00000140105	7453	tryptophanyl-tRNA synthetase 1	WARS1	GAMMA-2, HMN9, IFI53, IFP53, NEDMSBA	9606	HGNC:12729
ENSG00000099290	387680	WASH complex subunit 2A	WASHC2A	FAM21A, FAM21B, bA56A21.1, bA98I6.1	9606	HGNC:23416
ENSG00000136709	55339	WD repeat domain 33	WDR33	NET14, WDC146	9606	HGNC:25651
ENSG00000134987	134430	WD repeat domain 36	WDR36	GLC1G, TA-WDRP, TAWDRP, UTP21	9606	HGNC:30696
ENSG00000163872	55689	YEATS domain containing 2	YEATS2	FAME4	9606	HGNC:25489
ENSG00000185728	253943	YTH N6-methyladenosine RNA binding protein F3	YTHDF3	DF3	9606	HGNC:26465
ENSG00000166913	7529	tyrosine 3-monooxygenase/tryptophan 5-monooxygenase activation protein beta	YWHAB	GW128, HEL-S-1, HS1, KCIP-1, YWHAA	9606	HGNC:12849
ENSG00000108953	7531	tyrosine 3-monooxygenase/tryptophan 5-monooxygenase activation protein epsilon	YWHAE	14-3-3E, HEL2, KCIP-1, MDCR, MDS	9606	HGNC:12851
ENSG00000130749	23211	zinc finger CCCH-type containing 4	ZC3H4	C19orf7	9606	HGNC:17808
ENSG00000186660	80829	ZFP91 zinc finger protein, atypical E3 ubiquitin ligase	ZFP91	DMS-8, DSM-8, DSM8, FKSG11, PZF	9606	HGNC:14983
ENSG00000039319	9765	zinc finger FYVE-type containing 16	ZFYVE16	PPP1R69	9606	HGNC:20756
ENSG00000174306	23051	zinc fingers and homeoboxes 3	ZHX3	TIX1	9606	HGNC:15935
ENSG00000101040	23613	zinc finger MYND-type containing 8	ZMYND8	PRKCBP1, PRO2893, RACK7	9606	HGNC:9397
ENSG00000172262	7690	zinc finger protein 131	ZNF131	ZBTB35, pHZ-10	9606	HGNC:12915
ENSG00000163848	7707	zinc finger protein 148	ZNF148	BERF-1, BFCOL1, GDACCF, HT-BETA, ZBP-89	9606	HGNC:12933
ENSG00000010244	7756	zinc finger protein 207	ZNF207	BuGZ, hBuGZ	9606	HGNC:12998
ENSG00000056277	55609	zinc finger protein 280C	ZNF280C	SUHW3, ZNF633, ZPET	9606	HGNC:25955
ENSG00000180357	23060	zinc finger protein 609	ZNF609		9606	HGNC:29003
ENSG00000143373	57592	zinc finger protein 687	ZNF687	PDB6	9606	HGNC:29277
