# Supplementary material for: A novel role for the peptidyl-prolyl cis-trans isomerase Cyclophilin A in DNA-repair following replication fork stalling via the MRE11-RAD50-NBS1 complex
Source: EMBO Rep. 2024 Jun 28;25(8):3432–55. doi: 10.1038/s44319-024-00184-9 (PMC11315929; doi:10.1038/s44319-024-00184-9)
Supplement: Supplementary file 5 — Dataset EV3 [file 44319_2024_184_MOESM5_ESM.xlsx]

## Sheet: Dataset EV3
	Dataset EV3.
	Gene Ontology (GO) Analysis. Biological Processess classification outcomes,
	Fold Enrichement and Significance.

## Sheet: GO. Biological Processes
Analysis Type:	PANTHER Overrepresentation Test (Released 20171205)
Annotation Version and Release Date:	PANTHER version 13.1 Released 2018-02-03
Analyzed List:	upload_1 (Homo sapiens)
Reference List:	Homo sapiens (all genes in database)
Test Type:	FISHER
PANTHER GO-Slim Biological Process	Homo sapiens
		Fold Enrichment			Raw P-value
prosthetic group metabolic process (GO:0051189)		30.17			0.00447
transcription elongation from RNA polymerase II promoter (GO:0006368)		6.03			0.00599
DNA recombination (GO:0006310)		4.35			0.0077
regulation of cell cycle (GO:0051726)		4.14			2.2e-06
DNA repair (GO:0006281)		4.06			1.05e-05
rRNA metabolic process (GO:0016072)		3.6			0.00135
mRNA processing (GO:0006397)		3.52			5.04e-06
cytokinesis (GO:0000910)		2.95			0.00476
cytoskeleton organization (GO:0007010)		2.8			8.1e-06
mRNA splicing, via spliceosome (GO:0000398)		2.8			0.00281
RNA metabolic process (GO:0016070)		2.65			3.23e-17
transcription from RNA polymerase II promoter (GO:0006366)		2.57			4.17e-08
mitosis (GO:0007067)		2.35			0.00688
DNA metabolic process (GO:0006259)		2.31			0.0008
transcription, DNA-dependent (GO:0006351)		2.31			5.82e-08
death (GO:0016265)		2.29			0.00167
cell death (GO:0008219)		2.29			0.00167
regulation of transcription from RNA polymerase II promoter (GO:0006357)		2.27			6.17e-05
apoptotic process (GO:0006915)		2.15			0.00486
cellular component biogenesis (GO:0044085)		2.04			0.000108
organelle organization (GO:0006996)		2.02			1.94e-06
nucleobase-containing compound metabolic process (GO:0006139)		1.97
cell cycle (GO:0007049)		1.94			0.000755
response to stress (GO:0006950)		1.87			0.00277
nitrogen compound metabolic process (GO:0006807)		1.83			2.74e-09
cellular component organization or biogenesis (GO:0071840)		1.77			7.54e-07
cellular component organization (GO:0016043)		1.7			8.95e-06
biosynthetic process (GO:0009058)		1.56			0.000905
primary metabolic process (GO:0044238)		1.49			9.46e-08
Unclassified (UNCLASSIFIED)		0.8			2.86e-05
single-multicellular organism process (GO:0044707)		0.46			0.000313
multicellular organismal process (GO:0032501)		0.46			0.00024
system process (GO:0003008)		0.4			0.00193
neurological system process (GO:0050877)		0.34			0.00111
sensory perception (GO:0007600)		0.11			0.00192
sensory perception of chemical stimulus (GO:0007606)		< 0.01			0.00333
