# Supplementary material for: A novel role for the peptidyl-prolyl cis-trans isomerase Cyclophilin A in DNA-repair following replication fork stalling via the MRE11-RAD50-NBS1 complex
Source: EMBO Rep. 2024 Jun 28;25(8):3432–55. doi: 10.1038/s44319-024-00184-9 (PMC11315929; doi:10.1038/s44319-024-00184-9)
Supplement: Supplementary file 6 — Dataset EV4 [file 44319_2024_184_MOESM6_ESM.xlsx]

## Sheet: Dataset EV4
	Dataset EV4.
	DepMap Project Score Cancer Gene Dependency Analysis.
	PPIA knockout datasets for cancer cell lines from Neuroblastoma, Plasma Cell Myeloma, Chronic Myelogenous Leukaemia and Breast Carcinoma.
	Gene score outcomes stratefied as				Essential	and	Non-essential

## Sheet: DepMap PPIA KO Cancer Lines
Gene CRISPR KO	Cell line	Tissue	Cancer Type	fc_clean	FITNESS SCORE (bf_scaled)	Model ID	Gene ID	Source	DepMap 'Project Score' Cancer Gene Dependency Data
PPIA	CHLA-15	Peripheral Nervous System	Neuroblastoma	-3.22079	-17.1875	SIDM01540	SIDG25371	Broad			https://score.depmap.sanger.ac.uk/
PPIA	COG-N-278	Peripheral Nervous System	Neuroblastoma	-2.43224	-9.9695	SIDM01485	SIDG25371	Broad	Essential
PPIA	IMR-32	Peripheral Nervous System	Neuroblastoma	-2.36104	-9.3285	SIDM00226	SIDG25371	Broad
PPIA	MHH-NB-11	Peripheral Nervous System	Neuroblastoma	-2.01211	-9.6255	SIDM00387	SIDG25371	Broad	Non-essential
PPIA	CHP-212	Peripheral Nervous System	Neuroblastoma	-1.56686	-7.2875	SIDM00910	SIDG25371	Sanger
PPIA	NB1	Peripheral Nervous System	Neuroblastoma	-1.47832	-7.5275	SIDM00578	SIDG25371	Broad
PPIA	NB10	Peripheral Nervous System	Neuroblastoma	-1.47589	-5.8125	SIDM00259	SIDG25371	Sanger
PPIA	NH-12	Peripheral Nervous System	Neuroblastoma	-1.43422	-7.6445	SIDM00577	SIDG25371	Sanger
PPIA	NGP	Peripheral Nervous System	Neuroblastoma	-1.36908	-8.3	SIDM01785	SIDG25371	Broad
PPIA	TGW	Peripheral Nervous System	Neuroblastoma	-1.33957	-7.3605	SIDM00324	SIDG25371	Sanger
PPIA	NB17	Peripheral Nervous System	Neuroblastoma	-1.30336	-6.2285	SIDM00255	SIDG25371	Sanger
PPIA	SK-N-SH	Peripheral Nervous System	Neuroblastoma	-1.28112	-4.3425	SIDM01098	SIDG25371	Sanger
PPIA	KP-N-YS	Peripheral Nervous System	Neuroblastoma	-1.19165	-16.3055	SIDM00157	SIDG25371	Sanger
PPIA	LA-N-2	Peripheral Nervous System	Neuroblastoma	-1.1858	-4.0905	SIDM01370	SIDG25371	Broad
PPIA	KP-N-YN	Peripheral Nervous System	Neuroblastoma	-1.1628	-4.8045	SIDM00556	SIDG25371	Sanger
PPIA	SK-N-FI	Peripheral Nervous System	Neuroblastoma	-0.98122	-5.5245	SIDM01099	SIDG25371	Sanger
PPIA	NB13	Peripheral Nervous System	Neuroblastoma	-0.96575	-3.4775	SIDM00257	SIDG25371	Sanger
PPIA	NB5	Peripheral Nervous System	Neuroblastoma	-0.89734	-4.1895	SIDM00254	SIDG25371	Sanger
PPIA	NB7	Peripheral Nervous System	Neuroblastoma	-0.87798	-4.12	SIDM00156	SIDG25371	Sanger
PPIA	SK-N-BE-2	Peripheral Nervous System	Neuroblastoma	-0.80121	-2.013	SIDM00894	SIDG25371	Broad
PPIA	SK-N-AS	Peripheral Nervous System	Neuroblastoma	-0.7434	-3.925	SIDM01101	SIDG25371	Sanger
PPIA	NB69	Peripheral Nervous System	Neuroblastoma	-0.7228	-2.299	SIDM00244	SIDG25371	Sanger
PPIA	SIMA	Peripheral Nervous System	Neuroblastoma	-0.65152	-1.4485	SIDM00395	SIDG25371	Broad
PPIA	KELLY	Peripheral Nervous System	Neuroblastoma	-0.59994	-2.051	SIDM01009	SIDG25371	Broad
PPIA	NB6	Peripheral Nervous System	Neuroblastoma	-0.59815	-1.3435	SIDM00253	SIDG25371	Sanger
PPIA	BE2-M17	Peripheral Nervous System	Neuroblastoma	-0.43567	-0.272	SIDM01229	SIDG25371	Sanger
PPIA	SK-N-DZ	Peripheral Nervous System	Neuroblastoma	0.05134	4.117	SIDM01100	SIDG25371	Sanger
Gene CRISPR KO	Cell line	Tissue	Cancer Type	fc_clean	FITNESS SCORE (bf_scaled)	Model ID	Gene ID	Source
PPIA	RPMI-8226	Haematopoietic and Lymphoid	Plasma Cell Myeloma	-2.95604	-17.073	SIDM00087	SIDG25371	Sanger
PPIA	KMM-1	Haematopoietic and Lymphoid	Plasma Cell Myeloma	-2.18993	-14.185	SIDM01577	SIDG25371	Broad
PPIA	KMS-11	Haematopoietic and Lymphoid	Plasma Cell Myeloma	-1.97651	-12.784	SIDM00608	SIDG25371	Sanger
PPIA	LP-1	Haematopoietic and Lymphoid	Plasma Cell Myeloma	-1.82925	-12.624	SIDM00340	SIDG25371	Sanger
PPIA	KMS-18	Haematopoietic and Lymphoid	Plasma Cell Myeloma	-1.69552	-12.699	SIDM01576	SIDG25371	Broad
PPIA	L-363	Haematopoietic and Lymphoid	Plasma Cell Myeloma	-1.64885	-8.26	SIDM00312	SIDG25371	Sanger
PPIA	MM1S	Haematopoietic and Lymphoid	Plasma Cell Myeloma	-1.48259	-6.7265	SIDM01265	SIDG25371	Broad
PPIA	KMS-27	Haematopoietic and Lymphoid	Plasma Cell Myeloma	-1.02879	-5.353	SIDM01573	SIDG25371	Broad
PPIA	JJN-3	Haematopoietic and Lymphoid	Plasma Cell Myeloma	-0.84131	-2.7355	SIDM01036	SIDG25371	Broad
Gene CRISPR KO	Cell line	Tissue	Cancer Type	fc_clean	FITNESS SCORE (bf_scaled)	Model ID	Gene ID	Source
PPIA	K-562	Haematopoietic and Lymphoid	Chronic Myelogenous Leukemia	-1.64692	-7.9295	SIDM00791	SIDG25371	Broad
PPIA	NCO2	Haematopoietic and Lymphoid	Chronic Myelogenous Leukemia	-1.03934	-6.3325	SIDM01756	SIDG25371	Broad
PPIA	JURL-MK1	Haematopoietic and Lymphoid	Chronic Myelogenous Leukemia	-0.59849	-1.811	SIDM01015	SIDG25371	Broad
PPIA	KCL-22	Haematopoietic and Lymphoid	Chronic Myelogenous Leukemia	-0.49677	-1.142	SIDM01004	SIDG25371	Broad
Gene CRISPR KO	Cell line	Tissue	Cancer Type	fc_clean	FITNESS SCORE (bf_scaled)	Model ID	Gene ID	Source
PPIA	HCC38	Breast	Breast Carcinoma	-2.12279	-12.5575	SIDM00675	SIDG25371	Sanger
PPIA	CAMA-1	Breast	Breast Carcinoma	-2.47462	-12.3565	SIDM00920	SIDG25371	Broad
PPIA	OCUB-M	Breast	Breast Carcinoma	-2.24759	-11.747	SIDM00241	SIDG25371	Sanger
PPIA	HCC1954	Breast	Breast Carcinoma	-2.53173	-10.942	SIDM00872	SIDG25371	Sanger
PPIA	CAL-51	Breast	Breast Carcinoma	-1.87511	-10.761	SIDM00933	SIDG25371	Sanger
PPIA	EVSA-T	Breast	Breast Carcinoma	-1.79068	-8.815	SIDM01042	SIDG25371	Sanger
PPIA	MDA-MB-468	Breast	Breast Carcinoma	-1.62037	-8.808	SIDM00628	SIDG25371	Sanger
PPIA	EFM-19	Breast	Breast Carcinoma	-1.45803	-8.1255	SIDM01056	SIDG25371	Broad
PPIA	HCC1143	Breast	Breast Carcinoma	-1.5407	-7.224	SIDM00866	SIDG25371	Sanger
PPIA	BT-549	Breast	Breast Carcinoma	-1.28963	-7.0075	SIDM00122	SIDG25371	Broad
PPIA	HCC70	Breast	Breast Carcinoma	-1.76187	-6.246	SIDM00673	SIDG25371	Sanger
PPIA	MDA-MB-361	Breast	Breast Carcinoma	-1.50802	-6.2415	SIDM00528	SIDG25371	Sanger
PPIA	HCC1395	Breast	Breast Carcinoma	-1.79262	-6.1745	SIDM00884	SIDG25371	Sanger
PPIA	UACC-893	Breast	Breast Carcinoma	-1.62439	-5.919	SIDM01186	SIDG25371	Sanger
PPIA	AU565	Breast	Breast Carcinoma	-1.14811	-5.4785	SIDM00898	SIDG25371	Sanger
PPIA	DU-4475	Breast	Breast Carcinoma	-1.88798	-5.3675	SIDM01001	SIDG25371	Broad
PPIA	HCC1419	Breast	Breast Carcinoma	-1.09424	-4.531	SIDM00882	SIDG25371	Broad
PPIA	COLO-824	Breast	Breast Carcinoma	-1.23834	-4.39	SIDM00954	SIDG25371	Sanger
PPIA	Hs-578-T	Breast	Breast Carcinoma	-1.26867	-4.314	SIDM00135	SIDG25371	Sanger
PPIA	JIMT-1	Breast	Breast Carcinoma	-1.2823	-4.17	SIDM01037	SIDG25371	Sanger
PPIA	MDA-MB-157	Breast	Breast Carcinoma	-1.01574	-4.093	SIDM00529	SIDG25371	Broad
PPIA	HCC202	Breast	Breast Carcinoma	-1.39645	-3.831	SIDM00870	SIDG25371	Broad
PPIA	SUM-229PE	Breast	Breast Carcinoma	-0.97779	-3.736	SIDM01461	SIDG25371	Broad
PPIA	HMC-1-8	Breast	Breast Carcinoma	-0.66649	-3.638	SIDM01622	SIDG25371	Broad
PPIA	SUM-52PE	Breast	Breast Carcinoma	-1.30645	-2.581	SIDM01422	SIDG25371	Broad
PPIA	MDA-MB-231	Breast	Breast Carcinoma	-0.92542	-2.5535	SIDM00146	SIDG25371	Sanger
PPIA	MFM-223	Breast	Breast Carcinoma	-0.81939	-2.21	SIDM00332	SIDG25371	Sanger
PPIA	HCC1187	Breast	Breast Carcinoma	-0.80358	-2.1255	SIDM00885	SIDG25371	Sanger
PPIA	HCC1806	Breast	Breast Carcinoma	-0.59123	-1.79	SIDM00875	SIDG25371	Sanger
PPIA	SK-BR-3	Breast	Breast Carcinoma	-0.72552	-1.596	SIDM00897	SIDG25371	Broad
PPIA	HCC1428	Breast	Breast Carcinoma	-0.57986	-1.5065	SIDM00881	SIDG25371	Broad
PPIA	SUM-159PT	Breast	Breast Carcinoma	-0.67785	-1.2735	SIDM01452	SIDG25371	Broad
PPIA	T47D	Breast	Breast Carcinoma	-0.68522	-0.5505	SIDM00097	SIDG25371	Sanger
PPIA	HCC1937	Breast	Breast Carcinoma	-0.55363	-0.1345	SIDM00874	SIDG25371	Sanger
PPIA	ZR-75-1	Breast	Breast Carcinoma	-0.37094	0.3205	SIDM00314	SIDG25371	Broad
PPIA	CAL-120	Breast	Breast Carcinoma	-0.41586	0.748	SIDM00940	SIDG25371	Broad
PPIA	SUM-149PT	Breast	Breast Carcinoma	0.01679	1.654	SIDM01441	SIDG25371	Broad
PPIA	MDA-MB-453	Breast	Breast Carcinoma	-0.4637	2.703	SIDM00272	SIDG25371	Sanger
PPIA	MDA-MB-436	Breast	Breast Carcinoma	-0.19169	3.0855	SIDM00629	SIDG25371	Sanger
PPIA	MDA-MB-415	Breast	Breast Carcinoma	-0.02375	3.478	SIDM00630	SIDG25371	Sanger
PPIA	MCF7	Breast	Breast Carcinoma	0.04453	4.522	SIDM00148	SIDG25371	Sanger
