# Supplementary material for: A novel role for the peptidyl-prolyl cis-trans isomerase Cyclophilin A in DNA-repair following replication fork stalling via the MRE11-RAD50-NBS1 complex
Source: EMBO Rep. 2024 Jun 28;25(8):3432–55. doi: 10.1038/s44319-024-00184-9 (PMC11315929; doi:10.1038/s44319-024-00184-9)
Supplement: Supplementary file 7 — Source data Fig. 1 [file 44319_2024_184_MOESM7_ESM.zip]

Archive with 18 entries (12 files):
- Figure 1. Source Data/Fig 1A/
- Figure 1. Source Data/Fig 1A/Breaks & Fusions INSERT. Micr.image.tif
- Figure 1. Source Data/Fig 1A/Breaks & Fusions. Micr.image.tif
- Figure 1. Source Data/Fig 1A/SCEs. Micr.image.tif
- Figure 1. Source Data/Fig 1B/
- Figure 1. Source Data/Fig 1B/~$Chrm abberations. Numerical Data _image quantif.xlsx
- Figure 1. Source Data/Fig 1B/Chrm abberations. Numerical Data _image quantif.xlsx
- Figure 1. Source Data/Fig 1C/
- Figure 1. Source Data/Fig 1C/Image data. Blot. alpha tubulin.jpg
- Figure 1. Source Data/Fig 1C/Image data. Blot. CYPA.jpg
- Figure 1. Source Data/Fig 1D/
- Figure 1. Source Data/Fig 1D/Image data. Blot. Lamin B.jpg
- Figure 1. Source Data/Fig 1D/Image data. Blot. LIG4.jpg
- Figure 1. Source Data/Fig 1D/Thumbs.db
- Figure 1. Source Data/Fig 1E/
- Figure 1. Source Data/Fig 1E/Clonogenic survival siLIG4. Numerical Data..xlsx
- Figure 1. Source Data/Fig 1F/
- Figure 1. Source Data/Fig 1F/CsA Clonogenic survival CHO. Numerical Data..xlsx
