# Supplementary material for: A novel role for the peptidyl-prolyl cis-trans isomerase Cyclophilin A in DNA-repair following replication fork stalling via the MRE11-RAD50-NBS1 complex
Source: EMBO Rep. 2024 Jun 28;25(8):3432–55. doi: 10.1038/s44319-024-00184-9 (PMC11315929; doi:10.1038/s44319-024-00184-9)
Supplement: Supplementary file 7 — Source data Fig. 1 [file 44319_2024_184_MOESM7_ESM.zip › Figure 1. Source Data/Fig 1B/Chrm abberations. Numerical Data _image quantif.xlsx]

## Sheet: Sheet1
Derivatised chrms			100 chrms/treatment
	Breaks				Fusions
	Unt	CsA			Unt	CsA
	2	5			2	22
	3	8			5	30
	1	10			6	24
	1	6			3	28
	1	7			3	29
mean	1.6	7.2		mean	3.8	26.6
sd	0.894427	1.92354		sd	1.64317	3.43511
t test/p	0.00463584				t test/p	0.000138696
