# Supplementary material for: A novel role for the peptidyl-prolyl cis-trans isomerase Cyclophilin A in DNA-repair following replication fork stalling via the MRE11-RAD50-NBS1 complex
Source: EMBO Rep. 2024 Jun 28;25(8):3432–55. doi: 10.1038/s44319-024-00184-9 (PMC11315929; doi:10.1038/s44319-024-00184-9)
Supplement: Supplementary file 7 — Source data Fig. 1 [file 44319_2024_184_MOESM7_ESM.zip › Figure 1. Source Data/Fig 1E/Clonogenic survival siLIG4. Numerical Data..xlsx]

## Sheet: Sheet1
No 1				No 2					No 3					No 4
santacruz siRNA x2				santacruz siRNA x2					santacruz siRNA x2					santacruz siRNA x2
KD- western conf				KD western conf					KD western conf					KD western conf
	SCRAM	PPIA KO			SCRAM	PPIA KO	KO+ R55A			SCRAM	PPIA KO	KO+ R55A			SCRAM	PPIA KO	KO+ R55A
lipo	100	100		lipo	100	100	100		lipo	100	100	100		lipo
LIG4 siRNA	95.8609	80.2632		LIG4 siRNA	99.3506	81.1377	53.931		LIG4 siRNA	89.8225	61.4776	50.2783		LIG4 siRNA	76.3095	59.4286	44.3529
	average of santa cruz siRNA																		t-Test: Two-Sample Assuming Equal Variances					t-Test: Two-Sample Assuming Equal Variances
		SCRAM	PPIA KO	KO+ R55A
	LIG4 siRNA	88.4942	67.348	49.5207
	stan dev
		SCRAM	PPIA KO	KO+ R55A
	LIG4 siRNA	9.45327	9.78665	3.94673
	SCRAM	PPIA KO	KO+ R55A
	99.3506	81.1377	53.931
	89.8225	61.4776	50.2783
	76.3095	59.4286	44.3529
	SCARM	KO	R55A
	95.86	80.26	53.93
	99.35	81.14	50.27
	89.82	61.48	44.35
	76.31	59.43
	SCARM v KO t test/p:			0.006532
	SCARM v R55A t test/p:			0.00138534
