# Supplementary material for: A novel role for the peptidyl-prolyl cis-trans isomerase Cyclophilin A in DNA-repair following replication fork stalling via the MRE11-RAD50-NBS1 complex
Source: EMBO Rep. 2024 Jun 28;25(8):3432–55. doi: 10.1038/s44319-024-00184-9 (PMC11315929; doi:10.1038/s44319-024-00184-9)
Supplement: Supplementary file 7 — Source data Fig. 1 [file 44319_2024_184_MOESM7_ESM.zip › Figure 1. Source Data/Fig 1F/CsA Clonogenic survival CHO. Numerical Data..xlsx]

## Sheet: Sheet1
	No 1				No 2				No 3				No 4
	[CsA]uM	CHO-K1	XRS-6		[CsA]uM	CHO-K1	XRS-6		[CsA]uM	CHO-K1	XRS-6		[CsA]uM	CHO-K1	XRS-6
	0	100	100		0	100	100		0		100		0	100	100
	0.5				0.5				0.5		39.0181		0.5	103.073	35.5643
	1	37.1795	6.98413		1	47.619	7.93651		1		17.6572		1	75.6285	17.126
	2.5	13.1868	1.07143		2.5	27.0604	1.30952		2.5				2.5	30.0628	4.95407
	5	2.67857			5	7.77816	0.119048		5				5	9.95112	0.615157
average of all
	[CsA]uM	CHO-K1	XRS-6
	0	100	100
	0.5	103.073	37.2912
	1	53.4757	12.426
	2.5	23.4367	2.44501
	5	6.80262	0.367103
Standard dev
	[CsA]uM	CHO-K1	XRS-6
	0	0	0
	0.5	0	1.72689
	1	16.2338	4.98058
	2.5	7.35068	1.77684
	5	3.04809	0.248055
