# Supplementary material for: A novel role for the peptidyl-prolyl cis-trans isomerase Cyclophilin A in DNA-repair following replication fork stalling via the MRE11-RAD50-NBS1 complex
Source: EMBO Rep. 2024 Jun 28;25(8):3432–55. doi: 10.1038/s44319-024-00184-9 (PMC11315929; doi:10.1038/s44319-024-00184-9)
Supplement: Supplementary file 8 — Source data Fig. 2 [file 44319_2024_184_MOESM8_ESM.zip]

Archive with 12 entries (9 files):
- Figure 2. Source Data/Fig 2A/
- Figure 2. Source Data/Fig 2A/A02 Scram EdU pulse.fcs
- Figure 2. Source Data/Fig 2A/A03 CYPA KO EdU pulse.fcs
- Figure 2. Source Data/Fig 2A/A05 KO+R55A EdU pulse.fcs
- Figure 2. Source Data/Fig 2A/B01 Scram NOC EdU 20h.fcs
- Figure 2. Source Data/Fig 2A/B02 KO NOC EdU 20h.fcs
- Figure 2. Source Data/Fig 2A/B04 R55A NOC EdU 20h.fcs
- Figure 2. Source Data/Fig 2A/C04 no EdU  PI.fcs
- Figure 2. Source Data/Fig 2B/
- Figure 2. Source Data/Fig 2B/Fork speed data. Numerical Data..csv
- Figure 2. Source Data/Fig 2C/
- Figure 2. Source Data/Fig 2C/Resection data. Numerical data..csv
