# Supplementary material for: A novel role for the peptidyl-prolyl cis-trans isomerase Cyclophilin A in DNA-repair following replication fork stalling via the MRE11-RAD50-NBS1 complex
Source: EMBO Rep. 2024 Jun 28;25(8):3432–55. doi: 10.1038/s44319-024-00184-9 (PMC11315929; doi:10.1038/s44319-024-00184-9)
Supplement: Supplementary file 8 — Source data Fig. 2 [file 44319_2024_184_MOESM8_ESM.zip › Figure 2. Source Data/Fig 2B/Fork speed data. Numerical Data..csv]

Scrm	KO	WT	R55A
1.6001	0.4286	0.8588	1.2163
1.1545	0.413	0.6071	0.9737					Scrm	KO	WT	R55A
0.745	0.273	0.7593	0.9696				mean	0.747289216	0.630275	0.814574257	0.701439
0.8471	0.5461	0.866	0.3895				sd	0.258479026	0.29328886	0.379767538	0.294738335
0.7393	0.7562	1.2663	1.3607
1.0051	0.2068	0.7521	1.1086						t test/p
0.497	0.3964	1.091	0.8371				Scrm v KO:		2.59E-05
1.0416	0.5369	0.8213	0.4458
0.8371	0.2042	0.6618	0.5791				Scrm v R55A :		0.048742256
0.997	0.3706	0.7341	0.599
0.8156	1.2706	0.5357	0.8174
0.7606	0.2846	1.554	0.4876
0.8719	0.5916	1.9774	1.1527
1.067	0.5197	0.9511	0.6039
0.7941	0.4394	1.2843	0.2275
0.6815	0.341	0.8617	1.4379
1.0607	0.4278	1.1246	1.1268
0.5336	1.2067	0.9585	0.4271
0.6923	0.2998	0.5633	0.4691
0.7488	0.3766	0.4222	0.8547
0.5254	0.5494	0.5078	0.59
0.8578	0.7093	0.3921	0.2283
0.66	0.3194	0.7718	0.5916
0.402	0.6172	2.0858	0.1898
0.7165	0.5347	3.2803	0.5908
1.0951	0.9508	1.1149	1.0409
0.4922	0.144	0.9297	1.0896
1.0712	0.5519	0.64	0.4046
1.3441	0.2988	1.5104	0.6948
0.5262	0.8367	0.8793	0.2467
0.9992	0.6868	0.5228	0.3401
0.9928	0.6016	1.0096	0.6526
0.8934	0.4716	0.8746	1.1322
0.2945	0.9913	0.6796	1.504
0.9647	0.6737	1.0935	0.8531
0.7908	0.5294	0.5314	0.6884
0.4083	0.2193	1.1969	0.4386
0.8183	0.6835	0.4906	0.4939
1.3205	0.71	0.5263	0.605
0.8322	0.3776	0.4642	0.2713
1.0026	0.6087	0.3459	0.2705
0.3813	0.7188	1.0187	0.6676
0.7818	0.3749	0.7699	0.5013
0.8193	0.754	0.1824	0.7132
0.8553	0.6862	0.2252	0.95
0.8295	0.8035	0.7249	1.0364
0.283	0.4316	1.0102	0.9003
0.7582	0.988	0.7346	0.6821
0.6045	0.5486	0.5858	1.0822
0.7321	0.7749	0.9617	0.954
0.843	0.9311	0.4311	1.1187
0.5801	0.7573	0.7538	1.227
0.6891	1.0068	0.3788	0.3082
0.7802	0.3418	0.9718	1.0496
1.0134	0.941	1.0496	0.3831
0.3491	0.898	0.5185	0.8134
0.7181	0.3418	0.6419	0.8664
1.2053	1.1148	0.9851	0.1952
0.7736	0.859	0.5369	0.4767
1.158	0.4428	0.3782	0.6967
0.9283	0.5296	0.2863	1.0444
0.4376	0.6488	0.8883	0.7413
0.2871	0.3516	0.7646	0.5302
0.9019	0.6397	0.8346	0.5766
1.1283	0.7053	1.1248	0.9063
0.789	0.5228	1.0926	0.5865
0.6063	0.3406	1.1563	0.9034
0.6815	1.1759	0.9352	0.8513
0.6385	0.7738	0.5918	1.2426
0.7627	0.5842	0.777	0.7296
0.5748	0.6144	0.7116	0.7197
0.3926	1.181	0.3649	0.6393
0.7979	0.2416	1.0636	0.8113
0.8091	0.7241	1.3746	0.5426
0.8238	0.8629	0.4335	0.3268
0.5502	1.028	0.78	0.2175
0.849	1.009	0.7646	0.4988
0.5047	0.3551	0.8926	0.5228
0.4583	0.5107	0.3276	0.7593
0.8531	0.9967	0.756	0.9272
0.4716	0.4882	1.1158	0.8074
0.789	0.4446	0.669	0.5013
0.5226	0.6764	0.5171	0.6106
0.6436	0.7913	0.3788	0.9158
0.8515	0.1771	1.0289	0.556
0.7568	0.5998	0.866	0.9373
0.2175	0.737	0.5694	1.2434
0.5211	0.1845	1.0363	0.866
0.3757	0.938	0.4235	0.5665
0.4343	0.5926	0.9215	0.5279
0.7304	0.4611	0.8057	0.676
0.6065	0.2175	0.6948	0.8596
0.3788	0.6213	0.7083	0.6923
0.8529	0.7851	0.7343	1.3441
0.4458	1.5383	1.139	0.5856
0.5461	0.9076	1.1301	0.325
0.6311	0.8539	0.9047	0.206
0.6561	0.6013	1.522	0.4806
0.6088	0.875	0.7511	1.1381
0.8934	0.4833	0.9331	0.7693
0.832	0.5989	0.6841	0.4286
0.574	0.4914	0.2812	0.4536
0.5774	0.1978	0.9403	0.67
0.3143	0.6196	0.3168	0.4286
0.2449	0.7603	0.9481	0.1556
0.7521	1.4481	1.0398	0.5881
0.7851	0.4601	0.7998	1.0943
0.6725	1.0439	1.4186	0.7908
1.139	0.5973	0.4407	0.7898
0.8006	0.4368	0.4136	0.79
0.7581	0.5179	1.4175	0.4532
0.7497	0.574	1.0058	0.8371
0.5855	0.6115	0.335	1.4012
0.6063	0.7217	1.1811	0.4353
0.8404	0.5981	0.4532	0.9904
0.1745	1.0953	0.6493	1.2206
0.7056	1.0249	0.7112	0.9456
0.3813	0.5658	0.5312	0.9382
0.4145	1.2391	0.5938	1.0613
1.1979	1.1011	0.8088	0.6303
0.6428	1.4162	0.5285	1.3318
0.402	0.2549	0.8381	0.7272
0.4824	0.6436	0.593	0.411
0.6733	0.7296	0.8652	0.8131
0.9076	0.4394	0.9055	0.6923
0.4235	0.7568	1.1463	1.0191
0.8463	0.5236	0.5774	1.1176
1.1122	0.7171	0.8635	0.651
1.0869	0.2275	1.7426	0.7361
0.5766	0.3454	0.5732	0.6153
0.8943	0.4476	0.6313	0.4278
1.1197	0.4699	0.282	0.335
0.8373	0.5013	1.0048	1
0.771	0.9469	0.2838	0.522
1.2268	0.5494	0.5981	0.6028
0.4269	0.6569	1.1166	0.4898
1.1166	0.5386	0.6178	0.54
0.8985	0.6801	0.7146	0.5418
0.6033	0.4591	1.0324	0.5508
1.1309	0.7984	0.6403	0.651
0.7585	0.7214	0.9098	1.1786
0.909	0.6096	0.6501	0.7165
0.7933	0.3805	0.4824	0.4102
0.7943	0.2928	0.8428	0.995
0.4128	0.5254	0.9149	1.1115
0.7972	0.2979	1.1048	0.7327
0.7683	0.187	0.4747	0.8758
0.8213	0.5443	1.0083	0.5095
0.8983	0.4269	0.7519	0.258
1.0646	1.0564	0.3731	0.215
0.3958	0.8572	0.2068	0.9098
0.9743	0.6469	0.3608	0.4558
0.6063	0.4773	0.3035	0.7791
0.5811	0.8431	1.4401	0.3974
0.3813	1.1212	0.4716	0.8991
0.9855	0.8377	1.029	0.2945
0.7146	1.287	0.7685	0.6743
0.8901	1.5633	0.4218	0.4343
1.038	1.5929	0.5396	0.2738
0.8901	0.6812	1.1176	0.4648
0.5533	0.5192	0.5991	0.464
0.7816	0.4708	1.1149	0.918
0.4313	0.5171	0.9896	0.359
0.6528	0.6629	0.7601	0.5955
0.8164	0.1575	0.9843	0.497
0.5766	0.6131	0.5856	0.5078
0.5443	0.2648	0.6571	0.8203
0.5185	0.3633	0.7073	0.9456
1.1656	0.5769	0.7783	0.3321
0.61	0.8267	0.4931	0.8131
0.7198	0.2201	0.943	0.2623
0.9	0.4587	0.3808	0.5203
0.5121	0.4982	0.5443	1.0932
0.3573	0.2764	0.344	1.0481
0.8901	0.3409	0.2713	0.9429
1.8062	0.499	0.8768	0.7345
1.3227	0.8376	0.3332	0.464
0.7593	1.0229	0.5078	0.4161
1.0762	0.2171	0.6278	0.9347
1.1219	1.2721	1.1967	0.8584
1.0009	0.6996	1.5512	0.411
0.9034	0.3231	1.3093	0.4747
0.6635	0.6764	0.507	0.8428
0.8183	0.4501	1.2286	0.7468
0.6741	0.4196	1.2569	0.5203
1.1889	0.9012	1.3293	0.4425
0.6899	0.5113	0.3465	0.565
0.8354	0.94	0.8479	0.1878
0.5633	0.4438	0.8346	0.258
0.6958	0.4775	0.6055	0.8596
0.8801	0.2738	0.7783	1.1154
0.9589	0.6033	0.9273	0.9013
0.4003	0.3641	0.7761	0.9919
0.7488	0.7993	1.3933	0.8471
1.0207	0.4493	0.9291	0.3168
0.531	0.911	1.5556	0.7497
0.8845	0.3881	0.7576	1.0032
0.5791	0.4726	1.1348	0.5103
0.5469	0.3487	0.8187	0.4073
0.4798	0.7911	1.2333	0.8363
0.7206		0.6905
0.5293		1.2134
0.3465
0.5508
