# Supplementary material for: A novel role for the peptidyl-prolyl cis-trans isomerase Cyclophilin A in DNA-repair following replication fork stalling via the MRE11-RAD50-NBS1 complex
Source: EMBO Rep. 2024 Jun 28;25(8):3432–55. doi: 10.1038/s44319-024-00184-9 (PMC11315929; doi:10.1038/s44319-024-00184-9)
Supplement: Supplementary file 8 — Source data Fig. 2 [file 44319_2024_184_MOESM8_ESM.zip › Figure 2. Source Data/Fig 2C/Resection data. Numerical data..csv]

Scrm	KO	KO+WT
9.05	3.948	1.423			Data has been converted to mM CldU (green) tracts
20.535	12.763	2.73
2.626	2.815	5.279			Conditions: 20min CldU, PBS wash then HU (1mM 3.5hrs)
11.524	4.407	6.031
11.65	7.073	3.329
8.02	6.215	4.235				t test/p
4.092	3.827	5.021			Scrm v KO	0.000864964
2.099	6.252	5.095			Scrm v WT	0.003650612
5.725	5.565	6.71
8.228	5.953	4.923
9.267	8.264	3.375
10.252	4.499	5.246
9.914	6.897	14.412
5.576	8.65	3.078
2.748	3.762	7.736
2.623	3.03	7.322
3.16	7.107	7.404
13.575	4.245	2.218
12.033	3.909	5.798
10.143	7.31	5.576
10.256	21.39	8.127
6.776	5.276	8.108
6.1	1.315	3.26
1.878	7.261	3.848
1.423	6.389	14.754
5.834	1.72	4.124
6.199	1.505	11.777
9.377	7.601	5.693
7.167	13.003	9.663
7.391	4.192	5.138
10.164	3.565	2.3
7.513	4.056	5.709
5.322	2.525	8.242
6.807	4.974	2.863
2.308	4.675	6.098
5.904	8.277	2.441
3.641	4.914	5.949
5.895	3.035	2.846
3.641	3.995	2.201
5.064	3.788	3.268
5.859	5.533	7.347
6.713	2.365	9.756
4.866	3.332	3.831	14.51
6.602	3.616	0.645	29.755
6.637	7.349	13.546	4.938
5.537	5.861	2.73	4.255
10.667	3.547	2.631	23.37
7.706	6.905	2.498	7.489
7.308	6.303	8.879	27.646
4.323	8.308	3.84	12.659
10.057	6.741	5.311	10.001
7.071	7.966	6.146	2.212
11.578	2.713	4.315	2.043
7.569	5.84	12.039	5.228
11.681	3.703	3.283	9.431
11.191	0.778	10.285	14.626
12.45	3.887	3.641	7.314
2.865	2.58	1.1	5.443
3.562	6.131	5.066	3.831
8.551	6.493	8.555	6.411
2.416	2.042	1.638	2.863
4.41	4.12	4.601	11.34
3.903	6.493	5.85	8.406
9.614	1.935	1.548	8.362
4.398	4.02	8.319	2.838
5.656	6.145	3.483	9.755
9.204	5.955	2.408	10.227
12.047	2.15	9.872	2.079
9.431	2.472	8.259	2.077
11.705	3.457	9.979	1.505
9.907	4.218	9.309	4.566
5.232	13.806	7.575	4.583
4.364	6.045	10.077	3.795
5.877	5.091	2.953	2.631
7.342	3.78	1.558	1.63
7.485	2.472	6.016	2.605
7.434	3.225	1.02	6.104
3.327	3.17	0.993	5.455
8.949	3.375	2.558	12.613
3.137	6.055	9.872	6.618
1.763	3.87	10.007	6.204
4.597	3.547	4.071	5.31
4.38	2.601	2.855	9.124
1.1	7.327	4.609	6.939
1.681	7.112	5.371	2.515
3.553	9.198	2.846	5.418
3.612	5.013	5.191	8.073
2.666	2.068	4.634	7.181
5.927	2.49	3.393	6.544
20.46	4.218	12.465	7.468
3.316	8.991	9.373	2.523
2.319	9.328	10.874	5.863
7.654	20.668	8.043	7.486
14.907	3.788	2.146	7.386
7.297	7.564	3.534	8.758
3.915	6.359	2.682	4.161
4.217	3.692	1.655	7.495
6.58	3.68	10.514	7.173
8.411	6.835	3.856	3.25
5.398	1.075	4.673	1.935
7.102	3.168	6.365	2.597
	2.068	6.578	5.508
	2.738	3.16	3.596
	2.275	1.29	4.793
	6.467	8.515	5.361
		6.586	1.612
		6.694
		8.324
		5.412
		3.731
		1.075
