# Supplementary material for: A novel role for the peptidyl-prolyl cis-trans isomerase Cyclophilin A in DNA-repair following replication fork stalling via the MRE11-RAD50-NBS1 complex
Source: EMBO Rep. 2024 Jun 28;25(8):3432–55. doi: 10.1038/s44319-024-00184-9 (PMC11315929; doi:10.1038/s44319-024-00184-9)
Supplement: Supplementary file 9 — Source data Fig. 3 [file 44319_2024_184_MOESM9_ESM.zip]

Archive with 17 entries (13 files):
- Figure 3. Source Data/Fig 3A/
- Figure 3. Source Data/Fig 3A/A01 u2os NHEJ -ctrl.fcs
- Figure 3. Source Data/Fig 3A/A02 u2os NHEJ +dox.fcs
- Figure 3. Source Data/Fig 3A/A03 u2os NHEJ +dox +CYPA siRNA.fcs
- Figure 3. Source Data/Fig 3A/A04 u2os NHEJ +dox +CtIP siRNA.fcs
- Figure 3. Source Data/Fig 3B/
- Figure 3. Source Data/Fig 3B/B01 u2os SSA -ctrl.fcs
- Figure 3. Source Data/Fig 3B/B02 u2os SSA +dox.fcs
- Figure 3. Source Data/Fig 3B/B03 u2os SSA +dox +CYPA siRNA.fcs
- Figure 3. Source Data/Fig 3B/B04 u2os SSA +dox +CtIP siRNA.fcs
- Figure 3. Source Data/Fig 3C/
- Figure 3. Source Data/Fig 3C/C01 u2os HRR -ctrl.fcs
- Figure 3. Source Data/Fig 3C/C02 u2os HRR +dox.fcs
- Figure 3. Source Data/Fig 3C/C03 u2os HRR +dox+ CYPA siRNA.fcs
- Figure 3. Source Data/Fig 3C/C04 u2os HRR +dox+ CtIP siRNA.fcs
- Figure 3. Source Data/Fig 3D/
- Figure 3. Source Data/Fig 3D/DNA_R. CsA and NIM811. Numerical Data..xlsx
