# Supplementary material for: A novel role for the peptidyl-prolyl cis-trans isomerase Cyclophilin A in DNA-repair following replication fork stalling via the MRE11-RAD50-NBS1 complex
Source: EMBO Rep. 2024 Jun 28;25(8):3432–55. doi: 10.1038/s44319-024-00184-9 (PMC11315929; doi:10.1038/s44319-024-00184-9)
Supplement: Supplementary file 9 — Source data Fig. 3 [file 44319_2024_184_MOESM9_ESM.zip › Figure 3. Source Data/Fig 3D/DNA_R. CsA and NIM811. Numerical Data..xlsx]

## Sheet: Sheet1
dox		NHEJ	CsA		SSA	CsA		HRR	CsA			dox		NHEJ	NIM811		SSA	NIM811		HRR	NIM811
100			71.3			71.4			54.78			100			70.5			47.9			30.36
100			78.3			70.6			53.1			100			58.06			60.34			22.43
100			62.8			86.4			79.7			100						49.06			28.8
			73.97			79			66.66
						72.2			75.7						T-TEST/P
						70			70					NHEJ	0.00454432
									58.46					SSA	0.0068853
		T-TEST/P												HRR	0.0011081
	NHEJ	0.000731728
	SSA	0.000348483
	HRR	0.000529673
