# Supplementary material for: A novel role for the peptidyl-prolyl cis-trans isomerase Cyclophilin A in DNA-repair following replication fork stalling via the MRE11-RAD50-NBS1 complex
Source: EMBO Rep. 2024 Jun 28;25(8):3432–55. doi: 10.1038/s44319-024-00184-9 (PMC11315929; doi:10.1038/s44319-024-00184-9)
Supplement: Supplementary file 10 — Source data Fig. 5 [file 44319_2024_184_MOESM10_ESM.zip]

Archive with 12 entries (8 files):
- Figure 5. Source Data/Fig 5B/
- Figure 5. Source Data/Fig 5B/Image data. Blot. CYPA coIP.jpg
- Figure 5. Source Data/Fig 5B/Image data. Blot. PCNA coIP.jpg
- Figure 5. Source Data/Fig 5B/Thumbs.db
- Figure 5. Source Data/Fig 5C/
- Figure 5. Source Data/Fig 5C/Image data Blot. CYPA and 53BP1 coIP.jpg
- Figure 5. Source Data/Fig 5D/
- Figure 5. Source Data/Fig 5D/Image data. Blot. CHAMP1 and CYPA coIP.jpg
- Figure 5. Source Data/Fig 5E/
- Figure 5. Source Data/Fig 5E/Image data. Blot. ILF2_3 coIP CYPA no2.jpg
- Figure 5. Source Data/Fig 5E/Image data. Blot. ILF2_3 coIP CYPA.jpg
- Figure 5. Source Data/Fig 5E/Thumbs.db
