# Supplementary material for: A novel role for the peptidyl-prolyl cis-trans isomerase Cyclophilin A in DNA-repair following replication fork stalling via the MRE11-RAD50-NBS1 complex
Source: EMBO Rep. 2024 Jun 28;25(8):3432–55. doi: 10.1038/s44319-024-00184-9 (PMC11315929; doi:10.1038/s44319-024-00184-9)
Supplement: Supplementary file 11 — Source data Fig. 6 [file 44319_2024_184_MOESM11_ESM.zip]

Archive with 11 entries (8 files):
- Figure 6. Source Data/Fig 6A/
- Figure 6. Source Data/Fig 6A/Image data. Blot. pRPA2.jpg
- Figure 6. Source Data/Fig 6A/Image data. Blot. RPA2.jpg
- Figure 6. Source Data/Fig 6A/Thumbs.db
- Figure 6. Source Data/Fig 6B/
- Figure 6. Source Data/Fig 6B/Image data. Blot. pRPA2.jpg
- Figure 6. Source Data/Fig 6B/Image data. Blot. RPA2.jpg
- Figure 6. Source Data/Fig 6C/
- Figure 6. Source Data/Fig 6C/RAD51 Foci Box Plot Values. Numerical Data..pdf
- Figure 6. Source Data/Fig 6C/RAD51 foci t test and p values.xlsx
- Figure 6. Source Data/Fig 6C/RAD51 Foci. Numerical Data..csv
