# Supplementary material for: A novel role for the peptidyl-prolyl cis-trans isomerase Cyclophilin A in DNA-repair following replication fork stalling via the MRE11-RAD50-NBS1 complex
Source: EMBO Rep. 2024 Jun 28;25(8):3432–55. doi: 10.1038/s44319-024-00184-9 (PMC11315929; doi:10.1038/s44319-024-00184-9)
Supplement: Supplementary file 11 — Source data Fig. 6 [file 44319_2024_184_MOESM11_ESM.zip › Figure 6. Source Data/Fig 6C/RAD51 foci t test and p values.xlsx]

## Sheet: Sheet1
		SCRAM UNT	SCRAM 3Hr, 2mM HU	SCRAM 16Hr, 1mM HU
		22	2	21
		7	26	17
		2	1	18
		9	23	30
		9	28	17
		5	1	31
		7	65	24
		15	4	3
		6	4	15
		1	3	11
		7	6	0
		3	2	41
		10	15	22
		0	22	18
		18	28	16
		2	30	16
		26	7	5
		28	21	7
		30	4	15
		36	6	12
		37	32	14
		25	37	23
		24	46	14
		7	30	5
		32	0	1
		13	23	24
		21	18	27
		8	0	24
		2	3	4
		15	33	8
		18	3	6
		0	20	36
		3	17	26
		3	2	27
		0	0	2
		20	3	23
		1	13	19
		14	11	21
		0	0	2
		10	0	18
		1	60	16
		3	25	11
		6	19	4
		6	88	2
		11	57	12
		0	1	7
		24	3	12
		11	54	16
		2	0	12
		18	40	19
		7	1	29
		5	25	9
		23	6	4
		6	65	1
		0	31	2
		7	3	8
		8	8	7
		7	8	12
		7	39	7
		1	1	21
		1	13	8
		8	2	10
		2	60	11
		0	48	7
		0	5	15
		13	59	29
		2	5	14
		5	1	19
		5	50	12
		0	12	3
		3		3
		4		33
		9		7
		26		20
		2		14
		4		33
		3		21
		8		12
		4		20
		5		46
		29		38
		30		36
		14		10
		10		18
		2		26
		7
		15
		8
		21
		11
		2
		2
		5
		6
		4
		2
		5
		6
		8
		11
		13
		11
		1
		7
		5
		12
		20
		9
		2
		2
		1
		3
		21
		8
		16
		10
		12
		23
		17
		3
		7
		15
		2
		13
		11
		4
		8
		18
		10
		3
		0
		5
		0
		0
		8
		4
		4
	mean	9.18978	19.6857	15.7529
	sd	8.48748	20.9676	10.2712
		t test/p	0.000128587	2.04725e-06
