# Supplementary material for: A novel role for the peptidyl-prolyl cis-trans isomerase Cyclophilin A in DNA-repair following replication fork stalling via the MRE11-RAD50-NBS1 complex
Source: EMBO Rep. 2024 Jun 28;25(8):3432–55. doi: 10.1038/s44319-024-00184-9 (PMC11315929; doi:10.1038/s44319-024-00184-9)
Supplement: Supplementary file 12 — Source data Fig. 7 [file 44319_2024_184_MOESM12_ESM.zip]

Archive with 4 entries (3 files):
- Figure 7. Source Data/Fig 7A/
- Figure 7. Source Data/Fig 7A/Image data. Blot. MRE11 coIP.jpg
- Figure 7. Source Data/Fig 7A/Image data. Blot. NBS1, RAD50 coIP CYPA.jpg
- Figure 7. Source Data/Fig 7A/Thumbs.db
