# Supplementary material for: A novel role for the peptidyl-prolyl cis-trans isomerase Cyclophilin A in DNA-repair following replication fork stalling via the MRE11-RAD50-NBS1 complex
Source: EMBO Rep. 2024 Jun 28;25(8):3432–55. doi: 10.1038/s44319-024-00184-9 (PMC11315929; doi:10.1038/s44319-024-00184-9)
Supplement: Supplementary file 14 — Source data Fig. 9 [file 44319_2024_184_MOESM14_ESM.zip]

Archive with 15 entries (10 files):
- Figure 9. Source Data/Fig 9A/
- Figure 9. Source Data/Fig 9A/NBS1 Foci Box Plot Values. Numerical Data..pdf
- Figure 9. Source Data/Fig 9A/NBS1 Foci. Numerical Data..csv
- Figure 9. Source Data/Fig 9B/
- Figure 9. Source Data/Fig 9B/MDC1 Foci Box Plot Values. Numerical Data..pdf
- Figure 9. Source Data/Fig 9B/MDC1 Foci. Numerical Data..csv
- Figure 9. Source Data/Fig 9C/
- Figure 9. Source Data/Fig 9C/Image data. Blot. NBS1 and Lamin B.jpg
- Figure 9. Source Data/Fig 9C/Thumbs.db
- Figure 9. Source Data/Fig 9D/
- Figure 9. Source Data/Fig 9D/NBS1 Foci Box Plot Values. Numerical Data..pdf
- Figure 9. Source Data/Fig 9D/NBS1 Foci. Numerical Data..csv
- Figure 9. Source Data/Fig 9E/
- Figure 9. Source Data/Fig 9E/RAD51 Foci Box Plot Values. Numerical Data..pdf
- Figure 9. Source Data/Fig 9E/RAD51 Foci. Numerical Data..csv
