# Supplementary material for: A novel role for the peptidyl-prolyl cis-trans isomerase Cyclophilin A in DNA-repair following replication fork stalling via the MRE11-RAD50-NBS1 complex
Source: EMBO Rep. 2024 Jun 28;25(8):3432–55. doi: 10.1038/s44319-024-00184-9 (PMC11315929; doi:10.1038/s44319-024-00184-9)
Supplement: Supplementary file 14 — Source data Fig. 9 [file 44319_2024_184_MOESM14_ESM.zip › Figure 9. Source Data/Fig 9A/NBS1 Foci. Numerical Data..csv]

SCRAM UNT		SCRAM 3Hr, 2mM HU	KO UNT		KO 3Hr, 2mM HU	R55A UNT		R55A 3Hr, 2mM HU
15		20	14		1	23		22
0		20	9		11	11		12				t test/p
7		25	18		15	24		29		Scrm Unt v HU:		0.002196918
10		14	17		14	21		11
17		30	3		30	15		12
11		4	9		14	17		5
12		23	19		25	16		9
13		9	9		15	21		13
9		11	21		13	20		3
5		37	22		9	8		7
20		8	13		12	13		16
15		15	14		20	10		7
17		13	14		21	12		1
12		14	24		15	16		9
7		10	13		7	22		42
15		11	5		4	9		8
7		6	3		0	6		24
8		10	54		14	22		16
18		20	9		17	18		12
16		17	16		22	13		18
19		17	4		26	15		23
24		22	13		16	21		26
17		16	22		7	10		18
6		17	13		5	15		10
4		15	33		14	8		12
12		20	22		3	24		9
9		13	8		21	15		25
19		21	3		5	24		9
7		21	12		37	21		22
21		25	18		12	5		10
16		27	23		22	24		15
16		7	21		15	11		12
6		7	11		30	37		15
1		31	13		5	12		21
17		8	23		19	14		9
7		27	29		0	8		14
5		11	25		5	25		7
6		3	6		20	17		18
12		20	10		12	9		16
10		15	19		18	4		16
12		9	18		3	11		20
22		19	15		4	10		5
8		5	15		4	16		3
29		4	16		19	31		2
31		13	22		8	17		6
10		17	19		35	39		13
17		15	1		23	11		10
16		12	11		19	10		11
13		30	7		7	10		1
12		26	11		19	43		36
16		30	55		28	21
12		17	29		11	11
10		29	6		26	2
17		26	14		14	11
2		8	15		13	37
3		10	11		15	16
27		12	14		16	2
15		9	11		41	7
16		16	19		23	15
4		14	15		16	30
43		15	25		1	33
18		8	17		2	6
12		7	29		8	8
13		21	27		10	18
6		40	3		18	11
9		30	17		5	61
11		8	6		8	16
22		16	21		25	19
11		15	13		20	2
13		4			14	2
11		13			29	17
8		19			25	21
14		13			16	14
18		17			1	53
12		22			17	11
15		22			10	31
12		13			16	6
19		7			7	22
9		19			9	20
12		13			14	9
		9			7	28
		28			4	8
		8			3	18
		7			34	19
		27			26	4
		13			21	4
		24			19	32
		25			15	5
		34			4	3
		7			15	37
		16			25	26
		6			16	18
		2			53	23
		15			24	30
		10			16	13
		15			14	18
		16			15	2
		10			5	26
		5			6	24
		14			10	14
		18			4	10
		12			7	9
		23			27	11
		29			9	5
		12			23	23
		23			26	17
		12			27	26
		19			16	20
		4			22	26
		34			18	10
		27			6	12
		15			8	19
		5			11	23
		3			22	4
		6			4	11
		17			16	25
		28				15
		10				21
		18				8
		27				7
		19				16
		15				47
		14				14
		22				20
		20				12
		11				10
		11				23
		16				14
		12				6
		6				8
		4				40
		19				4
		17				34
		1				6
		13				17
		65				23
		1				10
		30				17
		0				10
		27				6
		22				16
		38				33
		23
		31
		18
		17
		23
		19
		0
		16
		9
		21
		23
		4
		22
		15
		10
		40
		4
		14
		8
		26
