# Supplementary material for: A novel role for the peptidyl-prolyl cis-trans isomerase Cyclophilin A in DNA-repair following replication fork stalling via the MRE11-RAD50-NBS1 complex
Source: EMBO Rep. 2024 Jun 28;25(8):3432–55. doi: 10.1038/s44319-024-00184-9 (PMC11315929; doi:10.1038/s44319-024-00184-9)
Supplement: Supplementary file 14 — Source data Fig. 9 [file 44319_2024_184_MOESM14_ESM.zip › Figure 9. Source Data/Fig 9B/MDC1 Foci. Numerical Data..csv]

SCRAM UNT		SCRAM 3Hr, 2mM HU	PPIA KO UNT		PPIA KO 3Hr, 2mM HU	R55A UNT		R55A 3Hr, 2mM HU
44		62	40		31	48		55
34		16	27		27	39		32					t test/p
28		55	52		79	37		26			Scrm v HU:		0.006901643
48		11	31		28	23		27
33		57	45		27	30		18
39		42	44		48	24		59
47		88	82		43	68		44
29		48	43		34	57		34
81		49	52		59	68		38
32		24	60		28	45		31
18		62	23		37	38		41
44		22	41		31	48		43
32		42	55		51	54		34
27		33	60		39	47		27
33		21	63		20	36		47
30		40	31		52	38		17
23		51	60		55	46		24
61		25	52		23	54		48
26		17	71		65	55		58
30		59	47		69	89		44
45		13	40		46	26		42
26		85	53		36	49		56
15		74	19		50	31		26
28		83	35		36	37		35
32		34	25		88	34		44
22		20	49		24	38		36
45		17	31		40	45		48
38		60	63		44	71		48
31		28	24		75	50		47
41		86	49		73	36		68
45		35	68		40	37		36
54		2	29		16	39		34
36		62	54		14	34		26
31		52	31		36	57		16
74		66	24		30	42		61
39		22	36		50	23		72
38		18	30		36	76		16
32		68	50		20	38		28
46		36	41		43	46		29
35		28	43		58	28		21
38		19	38		19	35		3
27		29	38		32	39		39
63		29	37		62	22		52
25		62	27		54	31		14
30		57	58		54	29		66
33		90	84		34	30		77
50		35	36		30	33		54
40		57	35		43	51		34
12		29	59		68	27		62
11		43	56		33	21		53
39		74	45		62	27		79
32		17	29		37	23		41
33		7	30		44	46		37
53		70	20		28	56		56
40		44	20		43	23		61
25		33	73		31	41		31
24		40	47		36	23		23
39		32	26		40	30		17
30		58	45		51	67		50
23		19	41		36	33		13
26		31	54		49	97		43
69		52	54		59	23		33
87		19	26		28	21		38
25		51	41		33	57		27
30		60	25		32	38		51
43		40	24		48	38		55
26		47	134		39	19		38
28		51	44		84	33		48
23		28	31		77	38		30
36		54	61		68	36		42
46		26	22		76	28		80
23		44	18		52	10		47
36		30	44		46	107		38
33		47	42		47	38		68
29		50	60		27	29		39
40		30	28		28	20		23
50		26	35		27	27		49
17		45	42		35	24		51
21		37	71		37	38		44
23		28	42		63	58		40
31		82	52		64	18		53
37		67	51		23	76		84
32		40	55		82	53		29
		51			93	33		34
		56			7	22		45
		22			5	58		25
		56			69	41		30
		71			53	52		62
					20	66		31
					59	36		18
					35	34
					49	13
					34	44
					42	6
					91	44
					48	38
						53
						48
