# Supplementary material for: A novel role for the peptidyl-prolyl cis-trans isomerase Cyclophilin A in DNA-repair following replication fork stalling via the MRE11-RAD50-NBS1 complex
Source: EMBO Rep. 2024 Jun 28;25(8):3432–55. doi: 10.1038/s44319-024-00184-9 (PMC11315929; doi:10.1038/s44319-024-00184-9)
Supplement: Supplementary file 14 — Source data Fig. 9 [file 44319_2024_184_MOESM14_ESM.zip › Figure 9. Source Data/Fig 9D/NBS1 Foci. Numerical Data..csv]

WT Unt	WT HU	P112G Unt	P112G HU
96	208	136	167
82	201	131	134				t test/p
79	193	94	81			Unt v HU:	0.000263811
75	173	77	71
73	162	72	65
65	150	72	51
62	127	64	48
58	125	56	46
57	120	54	46
55	118	51	43
54	118	47	38
50	107	47	35
47	106	45	31
46	105	44	31
46	101	42	31
43	98	42	29
40	97	40	28
38	94	39	27
37	93	39	26
37	89	36	25
35	88	36	22
34	86	32	22
34	84	31	19
33	84	30	19
32	84	29	18
31	83	28	17
29	79	27	17
28	77	25	16
28	74	24	14
28	73	24	14
27	72	23	13
26	72	23	13
26	70	22	11
25	70	18
25	69	18
24	67	17
24	66	17
24	64	17
23	61	17
23	60	15
23	60	13
21	59	13
21	57	13
21	57	12
20	56	12
20	55	12
19	49	11
19	49	11
18	47	11
16	47	11
16	46	11
15	43	11
15	42	10
14	42
14	41
14	39
13	38
13	38
13	38
12	36
12	36
11	34
11	34
11	33
	32
	31
	30
	30
	29
	28
	28
	25
	25
	25
	23
	22
	22
	21
	21
	20
	20
	20
	19
	19
	18
	18
	18
	18
	17
	17
	17
	16
	16
	15
	15
	15
	15
	15
	14
	14
	14
	13
	13
	13
	12
	12
	11
	11
	11
	11
	11
