# Supplementary material for: A novel role for the peptidyl-prolyl cis-trans isomerase Cyclophilin A in DNA-repair following replication fork stalling via the MRE11-RAD50-NBS1 complex
Source: EMBO Rep. 2024 Jun 28;25(8):3432–55. doi: 10.1038/s44319-024-00184-9 (PMC11315929; doi:10.1038/s44319-024-00184-9)
Supplement: Supplementary file 14 — Source data Fig. 9 [file 44319_2024_184_MOESM14_ESM.zip › Figure 9. Source Data/Fig 9E/RAD51 Foci. Numerical Data..csv]

No DNA Unt	No DNA HU	WT Unt	WT HU	P112G Unt	P112G HU
28	7	11	22	21	11					t test/p
14	9	9	19	11	15			No DNA. Unt v HU:		0.022072408
17	19	13	12	9	14			WT. Unt v HU:		0.001025254
9	24	24	11	12	11
19	19	14	3	30	12
9	18	9	50	11	9
8	22	11	48	13	26
14	9	19	24	10	14
9	12	20	18	10	9
10	9	12	12	11	16
36	12	22	15	19	32
12	33	20	11	9	11
18	12	16	30	12	17
10	44	19	15	12	9
9	43	9	15	14	12
12	9	10	9	12	11
13	14	14	10	23	10
13	28	32	20	14	15
18	25	14	27	18	14
9	15	9	25	9	9
15	19	16	26	9	21
14	21	10	12	12	11
17	19	9	20	11	13
14	11	9	19	17	12
23	17	14	10	10	16
14	12		62	24	12
21	10		36	14	31
10	9		35	14	24
13	15		17		15
16	11		52		23
9	19		60		30
11	17		48		11
17	13		29		20
14	22		21		14
10	9				16
17	10				14
	31				10
	12				11
	18				37
	27				13
	15				14
	29				17
	13				11
	17				10
	13				12
	30				10
	40				25
	17				19
	23				35
	23				15
	12				10
	10				15
	13
