# Supplementary material for: A novel role for the peptidyl-prolyl cis-trans isomerase Cyclophilin A in DNA-repair following replication fork stalling via the MRE11-RAD50-NBS1 complex
Source: EMBO Rep. 2024 Jun 28;25(8):3432–55. doi: 10.1038/s44319-024-00184-9 (PMC11315929; doi:10.1038/s44319-024-00184-9)
Supplement: Supplementary file 15 — Source data Fig. 10 [file 44319_2024_184_MOESM15_ESM.zip]

Archive with 12 entries (9 files):
- Figure 10. Source Data/Fig 10A/
- Figure 10. Source Data/Fig 10A/~$Survival data siCtIP. Numerical Data.xlsx
- Figure 10. Source Data/Fig 10A/Image data. Blot. CtIP and Lamin B.jpg
- Figure 10. Source Data/Fig 10A/Survival data siCtIP. Numerical Data.xlsx
- Figure 10. Source Data/Fig 10A/Thumbs.db
- Figure 10. Source Data/Fig 10B/
- Figure 10. Source Data/Fig 10B/Image data. Blot. beta actin.jpg
- Figure 10. Source Data/Fig 10B/Image data. Blot. RAD52.jpg
- Figure 10. Source Data/Fig 10B/Survival data siRAD52. Numerical Data..xlsx
- Figure 10. Source Data/Fig 10B/Thumbs.db
- Figure 10. Source Data/Fig 10C/
- Figure 10. Source Data/Fig 10C/Survival data. CsA + siRAD52. Numerical Data..xlsx
