# Supplementary material for: A novel role for the peptidyl-prolyl cis-trans isomerase Cyclophilin A in DNA-repair following replication fork stalling via the MRE11-RAD50-NBS1 complex
Source: EMBO Rep. 2024 Jun 28;25(8):3432–55. doi: 10.1038/s44319-024-00184-9 (PMC11315929; doi:10.1038/s44319-024-00184-9)
Supplement: Supplementary file 15 — Source data Fig. 10 [file 44319_2024_184_MOESM15_ESM.zip › Figure 10. Source Data/Fig 10A/Survival data siCtIP. Numerical Data.xlsx]

## Sheet: Sheet1
Combined CtIP siRNA data
	No1					No2					No3
	6 cm dish as normal					did transfection directly in 6-well					6 cm dish as normal
	seed @ 5x10^4 cells per well in 6well					seeded @10x10^4 cells per well in 6well					seed @ 10x10^4 cells per well in 6well
	stained day 6					stained day 5					stained day 5
		SCRAM	PPIA KO	KO+ R55A			SCRAM	PPIA KO	KO+ R55A			SCRAM	PPIA KO	KO+ R55A
	CtIP	116.578	61.461	40.0593		CtIP	85.0777	62.9197	64.2857		CtIP	104.008	89.4625	72.6823
	average (excluding first set)
		SCRAM	PPIA KO	KO+ R55A
	CtIP	101.888	71.281	59.0091
	s.d. (excluding first set)
		SCRAM	PPIA KO	KO+ R55A
	CtIP	12.9471	12.87	13.831
