# Supplementary material for: A novel role for the peptidyl-prolyl cis-trans isomerase Cyclophilin A in DNA-repair following replication fork stalling via the MRE11-RAD50-NBS1 complex
Source: EMBO Rep. 2024 Jun 28;25(8):3432–55. doi: 10.1038/s44319-024-00184-9 (PMC11315929; doi:10.1038/s44319-024-00184-9)
Supplement: Supplementary file 15 — Source data Fig. 10 [file 44319_2024_184_MOESM15_ESM.zip › Figure 10. Source Data/Fig 10B/Survival data siRAD52. Numerical Data..xlsx]

## Sheet: Sheet1
Combined RAD52 siRNA data
	No1					No2					No3
	6 cm dish as normal					6 cm dish as normal					6 cm dish as normal
	seed @ 10x10^4 cells per well in 6well					seed @ 10x10^4 cells per well in 6well					seed @ 10x10^4 cells per well in 6well
	resuspend pellet in 3mls and then put 300ul of this into 6-well plate
	stained day 5					stained day 5					stained day 5
	smartpool from 2017					smartpool from 2017					smartpool from 2017
		SCRAM	PPIA KO	KO+ R55A			SCRAM	PPIA KO	KO+ R55A			SCRAM	PPIA KO	KO+ R55A
	RAD52	113.661	65.735	45.4995		RAD52	105.11	75.7396	66.0976		RAD52	99.5098	72.741	63.4815
	average (excluding first set)
		SCRAM	PPIA KO	KO+ R55A
	RAD52	106.094	71.4052	54.4905
	s.d. (excluding first set)
		SCRAM	PPIA KO	KO+ R55A
	RAD52	5.81882	4.19217	8.99099
			SCRAM	KO	R55A
			113.66	65.73	45.5
			105.11	75.74	66.1
			99.51	72.74	63.5
				t test/p
		SCRAM v KO:		0.0349625
		SCARM v R55A:		0.0431858
