# Supplementary material for: A novel role for the peptidyl-prolyl cis-trans isomerase Cyclophilin A in DNA-repair following replication fork stalling via the MRE11-RAD50-NBS1 complex
Source: EMBO Rep. 2024 Jun 28;25(8):3432–55. doi: 10.1038/s44319-024-00184-9 (PMC11315929; doi:10.1038/s44319-024-00184-9)
Supplement: Supplementary file 15 — Source data Fig. 10 [file 44319_2024_184_MOESM15_ESM.zip › Figure 10. Source Data/Fig 10C/Survival data. CsA + siRAD52. Numerical Data..xlsx]

## Sheet: Sheet1
Combined RAD52 siRNA data
		No1					No2					No3
			lipo	RAD52				lipo	RAD52				lipo	RAD52
		0	100	100			0	100	100			0
		1	90.2246	67.9849			1	97.4122	75.9843			1
		5	82.1664	42.7495			5	64.1405	22.8346			5
	average
			lipo	RAD52
		0	100	100
		1	93.8184	71.9846
		5	73.1535	32.7921
	s.d.
		lipo	RAD52
	0	0	0
	1	3.59381	3.99966
	5	9.01298	9.95744
