# Supplementary material for: A novel role for the peptidyl-prolyl cis-trans isomerase Cyclophilin A in DNA-repair following replication fork stalling via the MRE11-RAD50-NBS1 complex
Source: EMBO Rep. 2024 Jun 28;25(8):3432–55. doi: 10.1038/s44319-024-00184-9 (PMC11315929; doi:10.1038/s44319-024-00184-9)
Supplement: Supplementary file 16 — Source data Fig. 11 [file 44319_2024_184_MOESM16_ESM.zip]

Archive with 15 entries (10 files):
- Fig 11. SD/Fig 11A/
- Fig 11. SD/Fig 11A/Clonogenic survival HU. Numerical Data..xlsx
- Fig 11. SD/Fig 11B/
- Fig 11. SD/Fig 11B/Clonogenic survival AA8 and irs1SF + CsA. Numerical Data.xlsx
- Fig 11. SD/Fig 11C/
- Fig 11. SD/Fig 11C/~$Clonogenic survival siXRCC3. Numerical Data..xlsx
- Fig 11. SD/Fig 11C/Clonogenic survival siXRCC3. Numerical Data..xlsx
- Fig 11. SD/Fig 11C/Image data. Blot. XRCC3 and Lamin B.jpg
- Fig 11. SD/Fig 11C/Thumbs.db
- Fig 11. SD/Fig 11D/
- Fig 11. SD/Fig 11D/Clonogenic survival siRAD51C. Numerical Data.xlsx
- Fig 11. SD/Fig 11D/Image data. Blot. RAD51C and Lamin B.jpg
- Fig 11. SD/Fig 11E/
- Fig 11. SD/Fig 11E/Clonogenic Survival shBRCA2 + CsA. Numerical Data..xlsx
- Fig 11. SD/Fig 11E/shBRCA2 + and - CsA plate image..jpg
