# Supplementary material for: A novel role for the peptidyl-prolyl cis-trans isomerase Cyclophilin A in DNA-repair following replication fork stalling via the MRE11-RAD50-NBS1 complex
Source: EMBO Rep. 2024 Jun 28;25(8):3432–55. doi: 10.1038/s44319-024-00184-9 (PMC11315929; doi:10.1038/s44319-024-00184-9)
Supplement: Supplementary file 16 — Source data Fig. 11 [file 44319_2024_184_MOESM16_ESM.zip › Fig 11. SD/Fig 11A/Clonogenic survival HU. Numerical Data..xlsx]

## Sheet: Sheet1
	No1					No2										No3
		SCRAM	PPIA KO	PPIA KO+ R55A			SCRAM	PPIA KO	PPIA KO+ R55A								SCRAM	PPIA KO	PPIA KO+ R55A
	0	100	100	100		0	100	100	100							UNT	100	100	100
	100	34	73.2759	74.6154		100	57.6613	102.299	103.562							100	72.3214	99.5305	102.027
	200	5.2	62.5	90.3846		200	18.8508	82.5287	85.687							200	35.2679	78.9906	71.2838
	400	1.46667	10.6322	29.6154		400	9.57661	16.4943	46.7557							400	3.43192	21.5962	30.7432
	600					600	2.09173	3.7931	13.6768							600	0.837054	9.74178	11.9932
average of all
		SCRAM	PPIA KO	PPIA KO+ R55A
	0	100	100	100
	100	54.6609	91.7017	93.4016
	200	19.7729	74.6731	82.4518
	400	4.82507	16.2409	35.7048
	600	1.46439	6.76744	12.835
Standard dev
		SCRAM	PPIA KO	PPIA KO+ R55A
	0	0	0	1.64093e-14
	100	15.7879	13.078	13.2986
	200	12.2925	8.72804	8.12652
	400	3.45432	4.47964	7.82775
	600	0.62734	2.97434	0.841801
																									`
