# Supplementary material for: A novel role for the peptidyl-prolyl cis-trans isomerase Cyclophilin A in DNA-repair following replication fork stalling via the MRE11-RAD50-NBS1 complex
Source: EMBO Rep. 2024 Jun 28;25(8):3432–55. doi: 10.1038/s44319-024-00184-9 (PMC11315929; doi:10.1038/s44319-024-00184-9)
Supplement: Supplementary file 16 — Source data Fig. 11 [file 44319_2024_184_MOESM16_ESM.zip › Fig 11. SD/Fig 11B/Clonogenic survival AA8 and irs1SF + CsA. Numerical Data.xlsx]

## Sheet: Sheet1
No1				No2				No3				No4
CsA (uM)	AA8	irs1-SF		CsA (uM)	AA8	irs1-SF		CsA (uM)	AA8	irs1-SF		CsA (uM)	AA8	irs1-SF
0	100	100		0	100	100		0	100	100		0	100	100
0.1	84.1521	113.784		0.1	84.9214	401.625		0.5	86.2687	83.3106		0.5	86.2687	71.6112
0.5	86.613	97.1622		0.5	86.2687	221.697		1	85.7455	35.5088		1	85.7455	31.1775
1	84.0682	48.5405		1	85.7455	125.129		2.5	75.1379	4.63279		2.5	75.1379	4.35519
2.5	68.2668	4.97297		2.5	75.1379			5	67.7167	0.398762		5	67.7167	0.392508
5	63.35	0.324324		5	67.7167
