# Supplementary material for: A novel role for the peptidyl-prolyl cis-trans isomerase Cyclophilin A in DNA-repair following replication fork stalling via the MRE11-RAD50-NBS1 complex
Source: EMBO Rep. 2024 Jun 28;25(8):3432–55. doi: 10.1038/s44319-024-00184-9 (PMC11315929; doi:10.1038/s44319-024-00184-9)
Supplement: Supplementary file 16 — Source data Fig. 11 [file 44319_2024_184_MOESM16_ESM.zip › Fig 11. SD/Fig 11C/Clonogenic survival siXRCC3. Numerical Data..xlsx]

## Sheet: Sheet1
No1				No2					No3					No4
smartpool x2				smartpool x2					smartpool x2					smartpool x2
KD western conf				KD western conf					KD western conf
	SCRAM	PPIA KO			SCRAM	PPIA KO	KO+ R55A			SCRAM	PPIA KO	KO+ R55A			SCRAM	PPIA KO	KO+ R55A
lipo	100	100		lipo	100	100	100		lipo					lipo
XRCC3 siRNA	88.5762	41.9856		XRCC3 siRNA	100.651	46.9657	75.3247		XRCC3 siRNA	74.0898	35.5596	63.2479			89.2027	54.8415	73.0109
	average of santa cruz siRNA
		SCRAM	KO	KO+ R55A
	XRCC3 siRNA	88.1299	44.8381	70.5278
	stan dev
		SCRAM	PPIA KO	KO+ R55A
	XRCC3 siRNA	9.42403	7.05024	5.23365
	SCRAM	KO	KO+ R55A
	88.5762	41.9856	75.3247
	100.651	46.9657	63.2479
	74.0898	35.5596	73.0109
	89.2027	54.8415
			t test/p
	SRAM v KO:		0.000946259
	SCRAM v R55A:		0.0453928
