# Supplementary material for: A novel role for the peptidyl-prolyl cis-trans isomerase Cyclophilin A in DNA-repair following replication fork stalling via the MRE11-RAD50-NBS1 complex
Source: EMBO Rep. 2024 Jun 28;25(8):3432–55. doi: 10.1038/s44319-024-00184-9 (PMC11315929; doi:10.1038/s44319-024-00184-9)
Supplement: Supplementary file 16 — Source data Fig. 11 [file 44319_2024_184_MOESM16_ESM.zip › Fig 11. SD/Fig 11D/Clonogenic survival siRAD51C. Numerical Data.xlsx]

## Sheet: Sheet1
2x transfection
	No1					No2					No3
		SCRAM	PPIA KO	KO+ R55A			SCRAM	PPIA KO	KO+ R55A			SCRAM	PPIA KO	KO+ R55A
	lipo	100	100	100		lipo	100	100	100		lipo	100	100	100
	Rad51c siRNA	73.6111	47.4096	59.2751		Rad51c siRNA	72.7027	44.9376	58.0913		Rad51c siRNA	90.9314	48.7179	69.3291
average
		SCRAM	PPIA KO	KO+ R55A
	lipo	100	100	100
	Rad51c siRNA	79.0817	47.0217	62.2318
	s.d	8.38717	1.56751	5.04174
	SCRAM	KO	R55A
	73.6111	47.4096	59.2751
	72.7027	44.9376	58.0913
	90.9314	48.7179	69.3291
			t test/p
	SCRAM v KO:		0.0243535
	SCRAM v R55A:		0.0193336
