# Supplementary material for: A novel role for the peptidyl-prolyl cis-trans isomerase Cyclophilin A in DNA-repair following replication fork stalling via the MRE11-RAD50-NBS1 complex
Source: EMBO Rep. 2024 Jun 28;25(8):3432–55. doi: 10.1038/s44319-024-00184-9 (PMC11315929; doi:10.1038/s44319-024-00184-9)
Supplement: Supplementary file 16 — Source data Fig. 11 [file 44319_2024_184_MOESM16_ESM.zip › Fig 11. SD/Fig 11E/Clonogenic Survival shBRCA2 + CsA. Numerical Data..xlsx]

## Sheet: Sheet1
No1
	Clonogenic suvival (%)
[CsA] uM	Unt	Dox
0	100	100
1	60.8	19.1
2	46.2	10.3
No2
						Combined
[CsA] uM	Unt	Dox
0	100	100				[CsA] uM	Unt	Dox		sd
0.5	74.7	47.8				0	100	100		0	0		0	0
1	52.8	30.9				0.5	74.7	47.8		0	0		0	0
2	20.2	6.6				1	56.8	25		5.65685	8.34386		5.7	8.3
						2	33.2	8.45		18.3848	2.6163		18.4	2.6
