# Supplementary material for: A novel role for the peptidyl-prolyl cis-trans isomerase Cyclophilin A in DNA-repair following replication fork stalling via the MRE11-RAD50-NBS1 complex
Source: EMBO Rep. 2024 Jun 28;25(8):3432–55. doi: 10.1038/s44319-024-00184-9 (PMC11315929; doi:10.1038/s44319-024-00184-9)
Supplement: Supplementary file 17 — Source data Fig. 12 [file 44319_2024_184_MOESM17_ESM.zip]

Archive with 20 entries (13 files):
- Fig 12. SD/Fig 12A/
- Fig 12. SD/Fig 12A/Image data. Blot. MYCN and beta actin.jpg
- Fig 12. SD/Fig 12B/
- Fig 12. SD/Fig 12B/CTB viability NBm + CsA. Numerical Data..xlsx
- Fig 12. SD/Fig 12C/
- Fig 12. SD/Fig 12C/KELLY. CsA. Micr.image.jpg
- Fig 12. SD/Fig 12C/KELLY. Unt. Micr.image.jpg
- Fig 12. SD/Fig 12C/SK-N-SH CsA. Micr.image.jpg
- Fig 12. SD/Fig 12C/SK-N-SH Unt. Micr.image.jpg
- Fig 12. SD/Fig 12C/Thumbs.db
- Fig 12. SD/Fig 12D/
- Fig 12. SD/Fig 12D/CTB viability data. Multiple Myeloma. Numerical Data.xlsx
- Fig 12. SD/Fig 12E/
- Fig 12. SD/Fig 12E/Image data.. Blot. p85_PARP and PARP.jpg
- Fig 12. SD/Fig 12E/Thumbs.db
- Fig 12. SD/Fig 12F/
- Fig 12. SD/Fig 12F/3D Colonies RPMI-8226. Micr.image..tif
- Fig 12. SD/Fig 12F/CTB survival MM lines 3D culture. Numerical Data..xlsx
- Fig 12. SD/Fig 12G/
- Fig 12. SD/Fig 12G/CTB survival CML lines. Numerical Data..xlsx
