# Supplementary material for: A novel role for the peptidyl-prolyl cis-trans isomerase Cyclophilin A in DNA-repair following replication fork stalling via the MRE11-RAD50-NBS1 complex
Source: EMBO Rep. 2024 Jun 28;25(8):3432–55. doi: 10.1038/s44319-024-00184-9 (PMC11315929; doi:10.1038/s44319-024-00184-9)
Supplement: Supplementary file 17 — Source data Fig. 12 [file 44319_2024_184_MOESM17_ESM.zip › Fig 12. SD/Fig 12B/CTB viability NBm + CsA. Numerical Data..xlsx]

## Sheet: Sheet1
	10uM CsA CTB 72hrs 1xe4 cells/well
			Survival (%)			sd
		SH-SY5Y	91			5.8
		SK-N-SH	99			3
		KELLY	6			4
		IMR32	48			8
		CHP-143	25			6
averages				5000 cells								10,000 cells
repeats		UNT	0.5	1	5	7.5	10			UNT	0.5uM	1uM	5uM	7.5uM	10uM
x4	SH-SY5Y	100	113.279	110.833	109.791	101.462	92.3913		SH-SY5Y	100	111.282	107.304	102.313	95.8887	90.9839
x3	SK-N-AS	100	99.8466	98.9891	85.0879	70.934	50.1569		SK-N-AS	100	104.684	104.387	96.1758	84.839	65.3851
x2	SK-N-SH	100	123.397	127.926	113.23	112.515	104.295		SK-N-SH	100	119.412	119.628	118.723	114.91	101.065
x3	KELLY	100	90.5303	88.5973	50.3675	14.5775	6.26639		KELLY	100	88.9214	87.9422	51.2994	26.5956	6.3061
x2	IMR32	100	86.3012	92.3297	84.5498	68.1071	47.4021		IMR32	100	91.5944	96.395	93.0585	88.7565	71.1949
x3	BE(2)-M17	100	107.022	108.406	117.034	122.63	118.123		BE(2)-M17	100	106.151	109.841	112.729	119.275	116.664
x1	CHP-143	100	107.689	111.437	90.1236	73.1518	30.9024		CHP-143	100	105.307	109.965	96.5615	84.5746	48.4377
x2	SKNDZ	100	117.038	123.438	100.544	59.4575	27.9811		SKNDZ	100	105.404	112.78	91.6331	57.4703	25.8528
standard dev
				5000 cells								10,000 cells
		UNT	0.5uM	1uM	5uM	7.5uM	10uM			UNT	0.5µM	1uM	5uM	7.5uM	10uM
	SH-SY5Y	0	7.30835	5.99139	6.50142	12.1083	8.98158		SH-SY5Y	0	5.90766	4.08234	4.51904	7.58208	5.85096
	SK-N-AS	0	13.669	10.9204	17.3162	9.27742	12.345		SK-N-AS	0	11.6214	9.92035	22.1187	13.1471	18.8188
	SK-N-SH	0	5.29197	7.87716	5.40362	4.97663	6.22453		SK-N-SH	0	2.43114	5.30107	1.06828	0.913564	19.1676
	KELLY	0	5.44605	5.1172	20.7888	6.52656	4.91796		KELLY	0	6.70526	3.049	21.333	17.089	6.70071
	IMR32	0	0.477457	3.90806	1.28356	2.17499	13.7552		IMR32	0	9.766	6.46761	1.59244	0.271952	4.69882
	BE(2)-M17	0	2.73716	0.862099	1.5923	2.63309	8.44601		BE(2)-M17	0	1.62082	3.66852	5.12084	4.76438	7.02693
	CHP-143	0	1.25494	3.6777	14.2476	18.6495	15.3814		CHP-143	0	0.682196	3.00771	3.56083	8.10206	11.7661
	SKNDZ	0	16.248	18.0729	26.5184	20.5727	7.55998		SKNDZ	0	8.23601	7.5788	6.71548	20.4625	17.4044
