# Supplementary material for: A novel role for the peptidyl-prolyl cis-trans isomerase Cyclophilin A in DNA-repair following replication fork stalling via the MRE11-RAD50-NBS1 complex
Source: EMBO Rep. 2024 Jun 28;25(8):3432–55. doi: 10.1038/s44319-024-00184-9 (PMC11315929; doi:10.1038/s44319-024-00184-9)
Supplement: Supplementary file 17 — Source data Fig. 12 [file 44319_2024_184_MOESM17_ESM.zip › Fig 12. SD/Fig 12D/CTB viability data. Multiple Myeloma. Numerical Data.xlsx]

## Sheet: Sheet1
	No1						No2					No3						No4
																					RPMI
			AG87	RPMI	KG1			AG87	RPMI	KG1			AG87	RPMI	MM.1S	KG1			AG87	MM.1S
	uM CsA	0	100	100	100		0	100	100	100		unt	100	100	100	100		unt	100	100	100	100
		1	92.8913	83.7671	81.5318		1	77.9857	68.8648	83.8449		1uM CsA	77.1612	37.2127	98.0304	77.4845
		5	78.2836	30.0078	66.5652		5	66.1979	5.57423	59.6239		5uM CsA	34.0995	1.02541	15.8582	18.1336		5uM CsA	62.633	4.85319	61.1364	91.724
		10	75.1073	3.08644	42.3995		10	45.094	1.45781	34.408		10uM CsA	2.08554	0.931228	4.49493	7.21271		10uM CsA	34.6503	0.596652	4.5446	3.70367
	AVERAGE
	CsA/uM						STDEVP	(is this the right statistical anaylsis)
		AG87	RPMI	MM.1S	KG1		CsA / uM	AG87	RPMI	MM.1S	KG1
	0	100	100	100	100		0	0	0	0	0
	1	82.6794	63.2815	98.0304	80.9538		1	7.22874	19.4115	0	2.6286
	5	69.0382	3.81761	38.4973	63.0945		5	6.69757	1.9962	22.6391	3.47066
	10	51.6172	1.51803	4.24774	38.4037		10	17.1485	0.956141	0.0248322	3.99575
