# Supplementary material for: A novel role for the peptidyl-prolyl cis-trans isomerase Cyclophilin A in DNA-repair following replication fork stalling via the MRE11-RAD50-NBS1 complex
Source: EMBO Rep. 2024 Jun 28;25(8):3432–55. doi: 10.1038/s44319-024-00184-9 (PMC11315929; doi:10.1038/s44319-024-00184-9)
Supplement: Supplementary file 17 — Source data Fig. 12 [file 44319_2024_184_MOESM17_ESM.zip › Fig 12. SD/Fig 12F/CTB survival MM lines 3D culture. Numerical Data..xlsx]

## Sheet: Sheet1
CTB Viability: 3D
	Results from combi- 6 days treated- same conditions								These results for 2.5uM and 5uM
				UNT	2.5uM	5uM				UNT	2.5uM	5uM
			AG87	100	89.5557	90.571			AG87	100	100.526	96.0204
			KG1	100	88.9714	79.1847			KG1	100	89.9082	72.3211
			CCL155	100	59.1885	13.6287			CCL155	100	34.5827	4.00667
			MM1S	100	83.2192	75.6863			MM1S	100	66.4441	53.4985
			MM1R	100	76.7117	68.1655			MM1R	100	64.9988	62.0704
			U266	100	72.9027	63.5265			U266	100	68.1833	55.4977
	Average of both
				UNT	2.5uM	5uM
			AG87	100	95.0407	93.2957
			KG1	100	89.4398	75.7529
			CCL155	100	46.8856	8.81767
			MM1S	100	74.8317	64.5924																2.5	5
			MM1R	100	70.8553	65.1179															AG87 (wt)	95.0407	93.2957
			U266	100	70.543	59.5121															KG1 (AML)	89.4398	75.7529
																					CCL155	46.8856	8.81767
																					MM1S	74.8317	64.5924
	Standard Deviation																				MM1R	70.8553	65.1179
				UNT	2.5uM	5uM															U266	70.543	59.5121
			AG87	0	7.75699	3.85336														Standard Deviation
			KG1	0	0.662378	4.85328																2.5	5
			CCL155	0	17.3989	6.80379															AG87 (wt)	7.75699	3.85336
			MM1S	0	11.8618	15.6892															KG1	0.662378	4.85328
			MM1R	0	8.28229	4.30991															CCL155	17.3989	6.80379
			U266	0	3.33708	5.6772															MM1S	11.8618	15.6892
																					MM1R	8.28229	4.30991
																					U266	3.33708	5.6772
									UNT	2.5uM	5uM
								AG09387 (wt)	100	95.0407	93.2957
								CCL-155 (RPMI 8226)	100	46.8856	8.81767
				2.5	5
			AG09387 (wt)	95.0407	93.2957
			CCL-155 (RPMI 8226)	46.8856	8.81767
