# Supplementary material for: A novel role for the peptidyl-prolyl cis-trans isomerase Cyclophilin A in DNA-repair following replication fork stalling via the MRE11-RAD50-NBS1 complex
Source: EMBO Rep. 2024 Jun 28;25(8):3432–55. doi: 10.1038/s44319-024-00184-9 (PMC11315929; doi:10.1038/s44319-024-00184-9)
Supplement: Supplementary file 17 — Source data Fig. 12 [file 44319_2024_184_MOESM17_ESM.zip › Fig 12. SD/Fig 12G/CTB survival CML lines. Numerical Data..xlsx]

## Sheet: Sheet1
24 feb 2014, NO WT CONTROL
	Untreated	5uM CsA	10uM CsA	2.5uM acetate	5uM acetate			CsA	0	5	10		Acetate	0	2.5	5
K562	43483	12325.4	6287.52	9816.57	6268.22		Low #	K562 2x10^3	100	28	14		K562 2x10^3	100	22.5	14
K562	72452	24910	12984.1	21585.1	10990.5		Mid #	K562 5x10^3	100	34	17		K562 5x10^3	100	29	15
K562	106863	45070.4	20399.8	26357.8	16681.7		High #	K562 1 x 10^4	100	42	19		K562 1 x 10^4	100	24.6	15.6
TK6	65509.8	17071.9	1898.26	20256.2	1888.27		Low #	TK6 2 x 10^3	100	26	2.8		TK6 2 x 10^3	100	30.9	2.8
TK6	80080.4	55177.1	6353.52	50380.9	3980.77		Mid #	TK6 5 x 10^3	100	67	7.9		TK6 5 x 10^3	100	62	4.9
TK6	85002.6	68428.5	2163.12	64483.7	2866.42		High #	TK6 1 x 10^4	100	80	2.5		TK6 1 x 10^4	100	75	3.3
CCL-155	69865.1	1580.26	975.88	4988.12	999.81		Low #	CCL-155	100	2.2	1.3		CCL-155	100	7.1	1.4
												CsA
Repeat 4 11 March 2014												AG87	100	50	5.9		Acetate	0	5	10
CsA	0	5	10			Acetate						11_29	100	60	42		11_29	100	60	42
AG87	63450.4	24910	12984.1				0	2.5	5			K562	100	38	18		K562 low	100	38	18
11_29	106863	45070.4	20399.8			AG87	63450.4	53862.4	38627.4			K562	100	43	24		K562 mid	100	43	21
K562	65509.8	17071.9	1898.26			11_29	55790.6	45895.4	44386.4			K562	100	54	41		TK6 low	100	37	19
K562	80080.4	55177.1	6353.52			K562 low	37966.4	11756.1	7355.09			TK6	100	37	19		TK6 mid	100	64	22
K562	85002.6	68428.5	2163.12			K562 Mid	67339.6	32883.9	15687.5			TK6	100	64	24		TK6 hi	100	63	22
TK6	69865.1	1580.26	975.88			K562 hi	90117	46793	27300.7			TK6	100	63	22
TK6	0	0	0			TK6 low	52944.3	41964.2	14173.3
TK6	0	0	0			TK6 mid	83178.9	77702.1	26906.7
Repeat 5 17 March 2 plates
	0	5	10	2.5	5			CsA	0	10		Acetate	0	2.5	5
11_27	100	36	58	100	91							11_27 L	100	100	91
11_27	100	26	65	95	91			Nalm 6 M	100	91		Nalm6 M	100	97	100
Nalm6	100	60	60	89	76			K562 M	100	50		K562 M	100	80	40
Nalm6	100	60	91	97	100			TK6 L	100	60		TK6 L	100	87	73
K562 M	100	57	56	80	40
K562 H	100	100	100	100	84
TK6 L	100	69	60	87	73
TK6 M	100	100	86	89	100
	0	5	10	2.5	5		CsA					Acetate					CsA	0	5	10		Acetate	0	2.5	5
11_27	100	25	31	94	80			0	5	10			2.5	5			Nalm 6 M	100	100	94		11_27	100	94	80	LOW
11_27	100	24	60	86	87		11_27	100	25	31		11_27	94	80			K562 M	100	64	41		Nalm6	100	97	100	Mid
Nalm6	100	53	55	79	76		11_27	100	24	60		11_27	86	87			TK6 L	100	80	60		K562	100	81	40	Mid
Nalm6	100	100	94	97	100		Nalm6 L	100	53	55		Nalm6	79	76								TK6	100	79	55	Low
K562 M	100	41	64	81	40		Nalm6 M	100	100	94		Nalm6	97	100
K562 H	100	88	100	100	90		K562 M	100	64	41		K562 M	81	40
TK6 L	100	80	60	79	55		K562 H	100	100	88		K562 H	100	90
TK6 M	100	100	100	84	100		TK6 L	100	80	60		TK6 L	79	55
							TK6 M	100	100	100		TK6 M	84	100
CsA
CsA	0	5	10		AG87	50	5.9			CsA	0	10		CsA	0	5	10
K562 2x10^3	100	28	14		11_29	60	42							Nalm 6 M	100	100	94
K562 5x10^3	100	34	17		K562	38	18			Nalm 6 M	100	91		K562 M	100	64	41
K562 1 x 10^4	100	42	19		K562	43	24			K562 M	100	50		TK6 L	100	80	50
TK6 2 x 10^3	100	26	2.8		K562	54	41			TK6 L	100	60
TK6 5 x 10^3	100	67	7.9		TK6	37	19
TK6 1 x 10^4	100	80	2.5		TK6	64	24
CCL-155	100	2.2	1.3		TK6	63	22
									0	5	10
		CsA	0	5	10			Nalm6	100	100	92.5
								K562	100	47	27.3
K562 medium cell#			100	34	17			TK6	100	31.5	24
			100	43	24
			100	64	41
		Average	100	47	27.3333
		SD	0	15.3948	11.0393
			100	26	2.8
TK6 low cell #			100	37	19
			100		50
		Average	100	31.5	23.9333
		SD	0	7.77817	21.4516
			100	100	91
Nalm 6 medium cell #			100	100	94
		Average	100	100	92.5
		SD	0	0	2.12132
CsA acetate
Acetate	0	2.5	5		Acetate	0	5	10		Acetate	0	2.5	5		Acetate	0	2.5	5
K562 2x10^3	100	22.5	14		11_27	100	60	42		11_27 L	100	100	91		11_27	100	94	80
K562 5x10^3	100	29	15		K562 low	100	38	18		Nalm6 M	100	97	100		Nalm6	100	97	100
K562 1 x 10^4	100	24.6	15.6		K562 mid	100	43	21		K562 M	100	80	40		K562	100	81	40
TK6 2 x 10^3	100	30.9	2.8		TK6 low	100	37	19		TK6 L	100	87	73		TK6	100	79	55
TK6 5 x 10^3	100	62	4.9		TK6 mid	100	64	22
TK6 1 x 10^4	100	75	3.3		TK6 hi	100	63	22
CCL-155	100	7.1	1.4
			0	2.5	5
									0	2.5	5
	11_27 Low cell #							11_27	100	97	85.5
			100	100	91			Nalm 6	100	97	100
			100	94	80			K562	100	58	28
		Average	100	97	85.5			TK6	100	48	23
		SD	0	4.24264	7.77817
	Nalm 6 medium cell #		100	97	100
			100	97	100
		Average	100	97	100
		SD	0	0	0
	K562 medium cell #		100	29	15
			100	43	18
			100	80	40
			100	81	40
		Average	100	58.25	28.25
		SD	0	26.3233	13.6229
	TK6 low cell #		100	30	2.8
			100	37	19
			100	79	50
		Average	100	48.6667	23.9333
		SD	0	26.5016	23.9836
